# Supplementary material for: PIK3CA is recurrently mutated in canine mammary tumors, similarly to in human mammary neoplasia
Source: Sci Rep. 2023 Jan 12;13:632. doi: 10.1038/s41598-023-27664-7 (PMC9837039; doi:10.1038/s41598-023-27664-7)
Supplement: Supplementary file 2 — Supplementary Information 2. [file 41598_2023_27664_MOESM2_ESM.xlsx]

## Sheet: Coding mutations
Tumor ID	Chromosome	Basepair position	Ref/Mut	Ensemble id			Type	Aminoacid	Aminoacid change	Codon change		Impact	Strand
10	chr1	94567861	T/G	ENSCAFG00000042625	ENSCAFT00000078861.1	Transcript	missense_variant	749	K/T	aAg/aCg	-	IMPACT=MODERATE	STRAND=-1	BIOTYPE=protein_coding	ENSP=ENSCAFP00000046216	SIFT=tolerated_low_confidence(0.08)
10	chr1	99821554	G/T	ENSCAFG00000043583	ENSCAFT00000070689.1	Transcript	synonymous_variant	305	R	Cgg/Agg	-	IMPACT=LOW	STRAND=-1	SYMBOL=ZNF135	SYMBOL_SOURCE=HGNC	HGNC_ID=ZNF135	BIOTYPE=protein_coding	ENSP=ENSCAFP00000052677
10	chr1	111523015	GAT/-	ENSCAFG00000004738	ENSCAFT00000007620.3	Transcript	inframe_deletion	157	D/-	GAT/-	rs851576052	IMPACT=MODERATE	STRAND=1	SYMBOL=ZNF428	SYMBOL_SOURCE=VGNC	BIOTYPE=protein_coding	ENSP=ENSCAFP00000007055
10	chr14	2764045	A/C	ENSCAFG00000031578	ENSCAFT00000001950.3	Transcript	missense_variant	168	M/R	aTg/aGg	-	IMPACT=MODERATE	STRAND=-1	BIOTYPE=protein_coding	ENSP=ENSCAFP00000001799	SIFT=deleterious(0)
10	chr14	44991496	G/A	ENSCAFG00000031062	ENSCAFT00000047196.2	Transcript	missense_variant	523	G/R	Gga/Aga	-	IMPACT=MODERATE	STRAND=1	BIOTYPE=protein_coding	ENSP=ENSCAFP00000037571	SIFT=tolerated(0.62)
10	chr17	30905314	T/G	ENSCAFG00000006228	ENSCAFT00000081540.1	Transcript	missense_variant	63	H/P	cAt/cCt	-	IMPACT=MODERATE	STRAND=-1	SYMBOL=DHX57	SYMBOL_SOURCE=VGNC	BIOTYPE=protein_coding	ENSP=ENSCAFP00000066517	SIFT=tolerated_low_confidence(0.07)
10	chr2	43188917	T/G	ENSCAFG00000006888	ENSCAFT00000011069.4	Transcript	synonymous_variant	518	L	ctT/ctG	-	IMPACT=LOW	STRAND=1	SYMBOL=IL31RA	SYMBOL_SOURCE=VGNC	BIOTYPE=protein_coding	ENSP=ENSCAFP00000010258
10	chr20	37918412	G/T	ENSCAFG00000010091	ENSCAFT00000016044.4	Transcript	missense_variant	625	A/D	gCc/gAc	-	IMPACT=MODERATE	STRAND=-1	SYMBOL=GRM2	SYMBOL_SOURCE=VGNC	BIOTYPE=protein_coding	ENSP=ENSCAFP00000014839	SIFT=deleterious(0)
10	chr20	45191630	T/G	ENSCAFG00000024064	ENSCAFT00000085904.1	Transcript	missense_variant,splice_region_variant	51	F/L	ttT/ttG	-	IMPACT=MODERATE	STRAND=1	SYMBOL=UNC13A	SYMBOL_SOURCE=HGNC	HGNC_ID=UNC13A	BIOTYPE=protein_coding	ENSP=ENSCAFP00000054730	SIFT=deleterious(0.03)
10	chr20	52755110	G/A	ENSCAFG00000018422	ENSCAFT00000074242.1	Transcript	synonymous_variant	1462	C	tgC/tgT	-	IMPACT=LOW	STRAND=-1	SYMBOL=FBN3	SYMBOL_SOURCE=VGNC	BIOTYPE=protein_coding	ENSP=ENSCAFP00000044037
10	chr21	28584338	T/A	ENSCAFG00000006226	ENSCAFT00000010055.4	Transcript	missense_variant	301	I/N	aTt/aAt	-	IMPACT=MODERATE	STRAND=1	SYMBOL=OR52B6	SYMBOL_SOURCE=HGNC	HGNC_ID=OR52B6	BIOTYPE=protein_coding	ENSP=ENSCAFP00000009327	SIFT=deleterious(0)
10	chr21	28843839	G/A	ENSCAFG00000006295	ENSCAFT00000010189.4	Transcript	missense_variant	53	V/I	Gtc/Atc	-	IMPACT=MODERATE	STRAND=1	SYMBOL=OR56B1	SYMBOL_SOURCE=HGNC	HGNC_ID=OR56B1	BIOTYPE=protein_coding	ENSP=ENSCAFP00000009452	SIFT=tolerated(1)
10	chr22	38784508	C/T	ENSCAFG00000005292	ENSCAFT00000008530.3	Transcript	missense_variant	214	R/C	Cgc/Tgc	-	IMPACT=MODERATE	STRAND=1	BIOTYPE=protein_coding	ENSP=ENSCAFP00000041974	SIFT=deleterious(0.01)
10	chr23	10562760	A/T	ENSCAFG00000005204	ENSCAFT00000008400.4	Transcript	missense_variant	298	K/I	aAa/aTa	-	IMPACT=MODERATE	STRAND=1	SYMBOL=CTNNB1	SYMBOL_SOURCE=VGNC	BIOTYPE=protein_coding	ENSP=ENSCAFP00000007783	SIFT=deleterious(0)
10	chr24	17643106	A/C	ENSCAFG00000006219	ENSCAFT00000071081.1	Transcript	missense_variant	192	K/Q	Aag/Cag	-	IMPACT=MODERATE	STRAND=1	SYMBOL=SIGLEC1	SYMBOL_SOURCE=VGNC	BIOTYPE=protein_coding	ENSP=ENSCAFP00000062451	SIFT=tolerated(0.05)
10	chr24	19700136	G/T	ENSCAFG00000044714	ENSCAFT00000010972.4	Transcript	synonymous_variant	403	R	Cga/Aga	-	IMPACT=LOW	STRAND=-1	SYMBOL=RAD21L1	SYMBOL_SOURCE=HGNC	HGNC_ID=RAD21L1	BIOTYPE=protein_coding	ENSP=ENSCAFP00000010168
10	chr24	46385021	C/T	ENSCAFG00000012704	ENSCAFT00000070104.1	Transcript	missense_variant	122	R/Q	cGg/cAg	-	IMPACT=MODERATE	STRAND=-1	SYMBOL=RBBP8NL	SYMBOL_SOURCE=VGNC	BIOTYPE=protein_coding	ENSP=ENSCAFP00000058909	SIFT=deleterious(0)
10	chr25	5415551	G/T	ENSCAFG00000006255	ENSCAFT00000081295.1	Transcript	missense_variant	508	L/I	Ctt/Att	-	IMPACT=MODERATE	STRAND=-1	SYMBOL=NBEA	SYMBOL_SOURCE=VGNC	BIOTYPE=protein_coding	ENSP=ENSCAFP00000062445	SIFT=deleterious(0.04)
10	chr3	60503607	C/T	ENSCAFG00000014598	ENSCAFT00000023183.6	Transcript	missense_variant	194	V/M	Gtg/Atg	rs851452673	IMPACT=MODERATE	STRAND=-1	SYMBOL=HMX1	SYMBOL_SOURCE=VGNC	BIOTYPE=protein_coding	ENSP=ENSCAFP00000021527	SIFT=tolerated(0.16)
10	chr31	26139908	A/C	ENSCAFG00000008853	ENSCAFT00000083421.1	Transcript	missense_variant	761	H/Q	caT/caG	-	IMPACT=MODERATE	STRAND=-1	SYMBOL=TIAM1	SYMBOL_SOURCE=VGNC	BIOTYPE=protein_coding	ENSP=ENSCAFP00000061458	SIFT=tolerated(0.37)
10	chr35	23690710	T/C	ENSCAFG00000029445	ENSCAFT00000016787.3	Transcript	synonymous_variant	127	K	aaA/aaG	-	IMPACT=LOW	STRAND=-1	SYMBOL=H2BC1	SYMBOL_SOURCE=HGNC	HGNC_ID=H2BC1	BIOTYPE=protein_coding	ENSP=ENSCAFP00000015533
10	chr37	25907093	T/G	ENSCAFG00000015399	ENSCAFT00000024444.4	Transcript	missense_variant	210	N/H	Aac/Cac	-	IMPACT=MODERATE	STRAND=-1	SYMBOL=DNPEP	SYMBOL_SOURCE=VGNC	BIOTYPE=protein_coding	ENSP=ENSCAFP00000022691	SIFT=deleterious(0.01)
10	chr5	4461482	T/G	ENSCAFG00000009961	ENSCAFT00000015848.4	Transcript	missense_variant	577	K/T	aAg/aCg	-	IMPACT=MODERATE	STRAND=-1	SYMBOL=ADAMTS15	SYMBOL_SOURCE=VGNC	BIOTYPE=protein_coding	ENSP=ENSCAFP00000014666	SIFT=deleterious(0)
10	chr5	4988573	A/T	ENSCAFG00000010219	ENSCAFT00000016219.4	Transcript	missense_variant	68	V/D	gTt/gAt	-	IMPACT=MODERATE	STRAND=-1	SYMBOL=TMEM45B	SYMBOL_SOURCE=VGNC	BIOTYPE=protein_coding	ENSP=ENSCAFP00000015003	SIFT=deleterious(0)
10	chr5	24182648	A/C	ENSCAFG00000014454	ENSCAFT00000048574.2	Transcript	missense_variant	3011	M/R	aTg/aGg	-	IMPACT=MODERATE	STRAND=-1	SYMBOL=ATM	SYMBOL_SOURCE=VGNC	BIOTYPE=protein_coding	ENSP=ENSCAFP00000035996	SIFT=deleterious(0)
10	chr5	31648211	-/CTTCCT	ENSCAFG00000015674	ENSCAFT00000024849.4	Transcript	inframe_insertion	397	P/PSS	cct/cCTTCCTct	-	IMPACT=MODERATE	STRAND=1	SYMBOL=CAMTA2	SYMBOL_SOURCE=VGNC	BIOTYPE=protein_coding	ENSP=ENSCAFP00000023054
10	chr9	299479	C/A	ENSCAFG00000005915	ENSCAFT00000048404.3	Transcript	missense_variant	288	Q/H	caG/caT	-	IMPACT=MODERATE	STRAND=-1	SYMBOL=LRRC45	SYMBOL_SOURCE=VGNC	BIOTYPE=protein_coding	ENSP=ENSCAFP00000040386	SIFT=deleterious(0)
10	chr9	10370978	G/C	ENSCAFG00000032099	ENSCAFT00000061351.1	Transcript	missense_variant	391	S/T	aGt/aCt	-	IMPACT=MODERATE	STRAND=1	BIOTYPE=protein_coding	ENSP=ENSCAFP00000058838	SIFT=tolerated(0.47)
10	chr9	41031268	T/G	ENSCAFG00000018498	ENSCAFT00000029373.4	Transcript	missense_variant	151	H/P	cAt/cCt	-	IMPACT=MODERATE	STRAND=-1	SYMBOL=SUZ12	SYMBOL_SOURCE=VGNC	BIOTYPE=protein_coding	ENSP=ENSCAFP00000027313	SIFT=tolerated(0.42)
10	chrX	48314157	T/C	ENSCAFG00000016517	ENSCAFT00000026163.4	Transcript	synonymous_variant	736	I	atT/atC	-	IMPACT=LOW	STRAND=1	BIOTYPE=protein_coding	ENSP=ENSCAFP00000024292
10	chrX	75325084	A/C	ENSCAFG00000017693	ENSCAFT00000028063.3	Transcript	missense_variant	202	M/L	Atg/Ctg	-	IMPACT=MODERATE	STRAND=1	SYMBOL=HNRNPH2	SYMBOL_SOURCE=VGNC	BIOTYPE=protein_coding	ENSP=ENSCAFP00000026104	SIFT=tolerated(0.24)
11	chr1	26507986	C/G	ENSCAFG00000000196	ENSCAFT00000000314.5	Transcript	synonymous_variant	556	A	gcC/gcG	-	IMPACT=LOW	STRAND=1	SYMBOL=EYA4	SYMBOL_SOURCE=VGNC	BIOTYPE=protein_coding	ENSP=ENSCAFP00000000283
11	chr1	85966520	A/T	ENSCAFG00000001825	ENSCAFT00000002882.4	Transcript	missense_variant	144	T/S	Acc/Tcc	-	IMPACT=MODERATE	STRAND=1	SYMBOL=CEMIP2	SYMBOL_SOURCE=VGNC	BIOTYPE=protein_coding	ENSP=ENSCAFP00000002671	SIFT=tolerated(0.36)
11	chr1	92344045	C/A	ENSCAFG00000031499	ENSCAFT00000045395.2	Transcript	missense_variant	702	R/L	cGc/cTc	-	IMPACT=MODERATE	STRAND=-1	SYMBOL=GLIS3	SYMBOL_SOURCE=VGNC	BIOTYPE=protein_coding	ENSP=ENSCAFP00000041683	SIFT=tolerated(0.32)
11	chr1	108708575	C/G	ENSCAFG00000029063	ENSCAFT00000006699.5	Transcript	missense_variant	418	E/Q	Gag/Cag	-	IMPACT=MODERATE	STRAND=-1	SYMBOL=CCDC9	SYMBOL_SOURCE=HGNC	HGNC_ID=CCDC9	BIOTYPE=protein_coding	ENSP=ENSCAFP00000006203	SIFT=tolerated(0.4)
11	chr10	67497467	A/G	ENSCAFG00000003262	ENSCAFT00000005232.4	Transcript	synonymous_variant	278	S	tcA/tcG	-	IMPACT=LOW	STRAND=1	SYMBOL=APLF	SYMBOL_SOURCE=VGNC	BIOTYPE=protein_coding	ENSP=ENSCAFP00000004843
11	chr17	61317139	C/G	ENSCAFG00000030938	ENSCAFT00000049887.2	Transcript	missense_variant	1357	G/A	gGc/gCc	-	IMPACT=MODERATE	STRAND=-1	BIOTYPE=protein_coding	ENSP=ENSCAFP00000038503	SIFT=deleterious(0.01)
11	chr2	60304233	A/C	ENSCAFG00000009316	ENSCAFT00000063029.1	Transcript	synonymous_variant	628	S	tcA/tcC	-	IMPACT=LOW	STRAND=1	SYMBOL=CES5A	SYMBOL_SOURCE=VGNC	BIOTYPE=protein_coding	ENSP=ENSCAFP00000056757
11	chr20	37253604	C/T	ENSCAFG00000009273	ENSCAFT00000014824.4	Transcript	synonymous_variant	1894	P	ccG/ccA	-	IMPACT=LOW	STRAND=-1	SYMBOL=STAB1	SYMBOL_SOURCE=VGNC	BIOTYPE=protein_coding	ENSP=ENSCAFP00000013716
11	chr24	28965223	A/T	ENSCAFG00000046253	ENSCAFT00000078565.1	Transcript	missense_variant	22	T/S	Aca/Tca	-	IMPACT=MODERATE	STRAND=1	BIOTYPE=protein_coding	ENSP=ENSCAFP00000044673	SIFT=deleterious_low_confidence(0.01)
11	chr26	6637596	G/A	ENSCAFG00000007764	ENSCAFT00000012451.3	Transcript	missense_variant,splice_region_variant	22	R/C	Cgc/Tgc	-	IMPACT=MODERATE	STRAND=-1	SYMBOL=HIP1R	SYMBOL_SOURCE=VGNC	BIOTYPE=protein_coding	ENSP=ENSCAFP00000011536	SIFT=deleterious(0.01)
11	chr5	23889432	G/T	ENSCAFG00000014324	ENSCAFT00000022758.5	Transcript	missense_variant	470	Q/K	Caa/Aaa	-	IMPACT=MODERATE	STRAND=-1	SYMBOL=DDX10	SYMBOL_SOURCE=VGNC	BIOTYPE=protein_coding	ENSP=ENSCAFP00000021138	SIFT=deleterious(0.03)
11	chr5	23889433	A/T	ENSCAFG00000014324	ENSCAFT00000022758.5	Transcript	synonymous_variant	469	A	gcT/gcA	-	IMPACT=LOW	STRAND=-1	SYMBOL=DDX10	SYMBOL_SOURCE=VGNC	BIOTYPE=protein_coding	ENSP=ENSCAFP00000021138
11	chr5	77621718	GA/-	ENSCAFG00000023997	ENSCAFT00000037167.3	Transcript	frameshift_variant	620	E/X	GAg/g	-	IMPACT=HIGH	STRAND=1	SYMBOL=ATXN1L	SYMBOL_SOURCE=VGNC	BIOTYPE=protein_coding	ENSP=ENSCAFP00000032624
11	chr6	40235645	C/T	ENSCAFG00000019687	ENSCAFT00000089506.1	Transcript	synonymous_variant	620	R	cgG/cgA	-	IMPACT=LOW	STRAND=-1	SYMBOL=FAM234A	SYMBOL_SOURCE=HGNC	HGNC_ID=FAM234A	BIOTYPE=protein_coding	ENSP=ENSCAFP00000044421
11	chr9	10249071	-/AG	ENSCAFG00000028531	ENSCAFT00000042866.2	Transcript	frameshift_variant	66	S/SX	tcg/tcCTg	-	IMPACT=HIGH	STRAND=-1	SYMBOL=RPRML	SYMBOL_SOURCE=VGNC	BIOTYPE=protein_coding	ENSP=ENSCAFP00000039135
11	chr9	10249073	CACC/-	ENSCAFG00000028531	ENSCAFT00000042866.2	Transcript	frameshift_variant	64-65	WV/X	tgGGTG/tg	-	IMPACT=HIGH	STRAND=-1	SYMBOL=RPRML	SYMBOL_SOURCE=VGNC	BIOTYPE=protein_coding	ENSP=ENSCAFP00000039135
12	chr1	99563440	T/C	ENSCAFG00000002366	ENSCAFT00000003710.4	Transcript	missense_variant	31	N/D	Aat/Gat	-	IMPACT=MODERATE	STRAND=-1	SYMBOL=RPS5	SYMBOL_SOURCE=VGNC	BIOTYPE=protein_coding	ENSP=ENSCAFP00000003434	SIFT=tolerated(0.2)
12	chr10	1129591	G/T	ENSCAFG00000000148	ENSCAFT00000000245.4	Transcript	missense_variant	77	L/M	Ctg/Atg	-	IMPACT=MODERATE	STRAND=-1	SYMBOL=RDH16	SYMBOL_SOURCE=VGNC	BIOTYPE=protein_coding	ENSP=ENSCAFP00000000221	SIFT=deleterious(0.01)
12	chr10	17387185	-/A	ENSCAFG00000000718	ENSCAFT00000001121.3	Transcript	frameshift_variant	920	A/AX	gcg/gcAg	-	IMPACT=HIGH	STRAND=1	SYMBOL=BRD1	SYMBOL_SOURCE=VGNC	BIOTYPE=protein_coding	ENSP=ENSCAFP00000001030
12	chr11	3513364	G/T	ENSCAFG00000000228	ENSCAFT00000000364.4	Transcript	missense_variant	32	A/E	gCg/gAg	-	IMPACT=MODERATE	STRAND=-1	SYMBOL=TMED9	SYMBOL_SOURCE=HGNC	HGNC_ID=TMED9	BIOTYPE=protein_coding	ENSP=ENSCAFP00000000331	SIFT=tolerated(0.27)
12	chr11	3513367	AAACAC/-	ENSCAFG00000000228	ENSCAFT00000000364.4	Transcript	inframe_deletion	29-31	LCF/L	ctGTGTTTt/ctt	-	IMPACT=MODERATE	STRAND=-1	SYMBOL=TMED9	SYMBOL_SOURCE=HGNC	HGNC_ID=TMED9	BIOTYPE=protein_coding	ENSP=ENSCAFP00000000331
12	chr14	22323395	G/A	ENSCAFG00000031467	ENSCAFT00000043425.2	Transcript	missense_variant	586	V/I	Gta/Ata	-	IMPACT=MODERATE	STRAND=1	BIOTYPE=protein_coding	ENSP=ENSCAFP00000043093	SIFT=deleterious(0.02)
12	chr14	22323396	T/A	ENSCAFG00000031467	ENSCAFT00000043425.2	Transcript	missense_variant	586	V/E	gTa/gAa	-	IMPACT=MODERATE	STRAND=1	BIOTYPE=protein_coding	ENSP=ENSCAFP00000043093	SIFT=deleterious(0)
12	chr14	22323713	G/A	ENSCAFG00000031467	ENSCAFT00000043425.2	Transcript	missense_variant	692	A/T	Gcc/Acc	-	IMPACT=MODERATE	STRAND=1	BIOTYPE=protein_coding	ENSP=ENSCAFP00000043093	SIFT=tolerated(0.67)
12	chr17	29581086	A/C	ENSCAFG00000006085	ENSCAFT00000009851.4	Transcript	missense_variant	364	V/G	gTa/gGa	-	IMPACT=MODERATE	STRAND=-1	SYMBOL=CEBPZ	SYMBOL_SOURCE=VGNC	BIOTYPE=protein_coding	ENSP=ENSCAFP00000009146	SIFT=deleterious(0)
12	chr17	61194330	A/T	ENSCAFG00000046737	ENSCAFT00000050129.2	Transcript	missense_variant	496	S/T	Tcc/Acc	-	IMPACT=MODERATE	STRAND=-1	BIOTYPE=protein_coding	ENSP=ENSCAFP00000040984	SIFT=tolerated(0.12)
12	chr18	22518578	ACGTCCCGGCGGCCGTCCTGCGTGGAAAGGACATCCCGGCGCCCATCCTGCGTGGAAGGGACATCTCGGAGACCGTCCTGCGTGAAAGGG/-	ENSCAFG00000006264	ENSCAFT00000010157.4	Transcript	inframe_deletion	1415-1445	VPFTQDGLRDVPSTQDGRRDVLSTQDGRRDV/V	gtCCCTTTCACGCAGGACGGTCTCCGAGATGTCCCTTCCACGCAGGATGGGCGCCGGGATGTCCTTTCCACGCAGGACGGCCGCCGGGACGTg/gtg	-	IMPACT=MODERATE	STRAND=-1	SYMBOL=PCLO	SYMBOL_SOURCE=VGNC	BIOTYPE=protein_coding	ENSP=ENSCAFP00000009423
12	chr18	25363623	G/T	ENSCAFG00000006439	ENSCAFT00000010401.4	Transcript	missense_variant	151	R/L	cGc/cTc	-	IMPACT=MODERATE	STRAND=1	SYMBOL=RIC8A	SYMBOL_SOURCE=VGNC	BIOTYPE=protein_coding	ENSP=ENSCAFP00000009642	SIFT=tolerated(0.34)
12	chr18	42351019	C/A	ENSCAFG00000008833	ENSCAFT00000072704.1	Transcript	missense_variant	372	L/M	Ctg/Atg	-	IMPACT=MODERATE	STRAND=1	SYMBOL=ACP2	SYMBOL_SOURCE=VGNC	BIOTYPE=protein_coding	ENSP=ENSCAFP00000053632	SIFT=tolerated(0.2)
12	chr18	52271122	C/G	ENSCAFG00000014106	ENSCAFT00000044044.3	Transcript	missense_variant	1275	T/R	aCa/aGa	-	IMPACT=MODERATE	STRAND=1	SYMBOL=ATG2A	SYMBOL_SOURCE=VGNC	BIOTYPE=protein_coding	ENSP=ENSCAFP00000042159	SIFT=tolerated(0.06)
12	chr2	35992694	G/T	ENSCAFG00000023033	ENSCAFT00000061880.1	Transcript	missense_variant	159	D/Y	Gat/Tat	-	IMPACT=MODERATE	STRAND=1	SYMBOL=PCDHA13	SYMBOL_SOURCE=HGNC	HGNC_ID=PCDHA13	BIOTYPE=protein_coding	ENSP=ENSCAFP00000048257	SIFT=deleterious_low_confidence(0)
12	chr2	63057691	A/T	ENSCAFG00000009722	ENSCAFT00000015432.4	Transcript	missense_variant	3	M/L	Atg/Ttg	-	IMPACT=MODERATE	STRAND=1	SYMBOL=TOX3	SYMBOL_SOURCE=VGNC	BIOTYPE=protein_coding	ENSP=ENSCAFP00000014278	SIFT=deleterious_low_confidence(0.02)
12	chr20	2771211	G/T	ENSCAFG00000004157	ENSCAFT00000060815.1	Transcript	missense_variant,splice_region_variant	134	V/L	Gtg/Ttg	-	IMPACT=MODERATE	STRAND=1	SYMBOL=RAB7A	SYMBOL_SOURCE=VGNC	BIOTYPE=protein_coding	ENSP=ENSCAFP00000043782	SIFT=deleterious(0)
12	chr20	44406293	C/T	ENSCAFG00000014671	ENSCAFT00000083523.1	Transcript	missense_variant	356	V/M	Gtg/Atg	-	IMPACT=MODERATE	STRAND=-1	SYMBOL=KLHL26	SYMBOL_SOURCE=VGNC	BIOTYPE=protein_coding	ENSP=ENSCAFP00000054408	SIFT=deleterious(0)
12	chr27	390021	C/A	ENSCAFG00000006347	ENSCAFT00000010253.3	Transcript	missense_variant	24	G/C	Ggt/Tgt	-	IMPACT=MODERATE	STRAND=-1	SYMBOL=NEUROD4	SYMBOL_SOURCE=VGNC	BIOTYPE=protein_coding	ENSP=ENSCAFP00000009509	SIFT=tolerated(0.09)
12	chr29	40818528	C/T	ENSCAFG00000009472	ENSCAFT00000015054.4	Transcript	synonymous_variant	540	S	tcC/tcT	-	IMPACT=LOW	STRAND=1	SYMBOL=PTDSS1	SYMBOL_SOURCE=VGNC	BIOTYPE=protein_coding	ENSP=ENSCAFP00000013929
12	chr3	35698608	G/C	ENSCAFG00000010117	ENSCAFT00000016072.4	Transcript	missense_variant	269	P/A	Cca/Gca	-	IMPACT=MODERATE	STRAND=-1	BIOTYPE=protein_coding	ENSP=ENSCAFP00000059134	SIFT=deleterious(0.03)
12	chr3	39386979	T/G	ENSCAFG00000010453	ENSCAFT00000075829.1	Transcript	missense_variant	495	F/C	tTt/tGt	-	IMPACT=MODERATE	STRAND=1	SYMBOL=TARS3	SYMBOL_SOURCE=VGNC	BIOTYPE=protein_coding	ENSP=ENSCAFP00000047887	SIFT=deleterious(0)
12	chr3	40434181	C/T	ENSCAFG00000010684	ENSCAFT00000073171.1	Transcript	missense_variant	450	S/F	tCc/tTc	-	IMPACT=MODERATE	STRAND=1	SYMBOL=LINS1	SYMBOL_SOURCE=VGNC	BIOTYPE=protein_coding	ENSP=ENSCAFP00000049643	SIFT=deleterious(0.02)
12	chr34	12675674	A/G	ENSCAFG00000011212	ENSCAFT00000080543.1	Transcript	missense_variant	1047	H/R	cAt/cGt	-	IMPACT=MODERATE	STRAND=1	SYMBOL=PIK3CA	SYMBOL_SOURCE=VGNC	BIOTYPE=protein_coding	ENSP=ENSCAFP00000048355	SIFT=tolerated(0.11)
12	chr4	29549710	C/A	ENSCAFG00000015861	ENSCAFT00000025136.4	Transcript	missense_variant	271	S/R	agC/agA	-	IMPACT=MODERATE	STRAND=1	SYMBOL=PRXL2A	SYMBOL_SOURCE=VGNC	BIOTYPE=protein_coding	ENSP=ENSCAFP00000023333	SIFT=deleterious_low_confidence(0)
12	chr4	51333723	G/A	ENSCAFG00000017296	ENSCAFT00000049082.3	Transcript	missense_variant	456	G/D	gGc/gAc	-	IMPACT=MODERATE	STRAND=1	SYMBOL=RNF145	SYMBOL_SOURCE=VGNC	BIOTYPE=protein_coding	ENSP=ENSCAFP00000036514	SIFT=deleterious(0)
12	chr6	16819091	A/G	ENSCAFG00000016881	ENSCAFT00000035277.2	Transcript	missense_variant	736	I/T	aTc/aCc	-	IMPACT=MODERATE	STRAND=-1	SYMBOL=ITGAM	SYMBOL_SOURCE=VGNC	BIOTYPE=protein_coding	ENSP=ENSCAFP00000030521	SIFT=tolerated(0.62)
12	chr7	41747176	T/G	ENSCAFG00000024440	ENSCAFT00000021835.4	Transcript	missense_variant	275	F/V	Ttc/Gtc	-	IMPACT=MODERATE	STRAND=1	SYMBOL=MEX3A	SYMBOL_SOURCE=VGNC	BIOTYPE=protein_coding	ENSP=ENSCAFP00000020283	SIFT=tolerated(0.09)
12	chr8	39971888	C/A	ENSCAFG00000016231	ENSCAFT00000025758.4	Transcript	synonymous_variant	554	P	ccC/ccA	-	IMPACT=LOW	STRAND=1	SYMBOL=FUT8	SYMBOL_SOURCE=VGNC	BIOTYPE=protein_coding	ENSP=ENSCAFP00000023924
12	chrX	103038546	G/A	ENSCAFG00000018829	ENSCAFT00000045785.2	Transcript	missense_variant,splice_region_variant	166	T/I	aCt/aTt	-	IMPACT=MODERATE	STRAND=-1	SYMBOL=FRMD7	SYMBOL_SOURCE=VGNC	BIOTYPE=protein_coding	ENSP=ENSCAFP00000040728	SIFT=tolerated(0.45)
12	chrX	106865080	-/AGC	ENSCAFG00000023294	ENSCAFT00000048239.3	Transcript	inframe_insertion	622-623	-/S	-/AGC	-	IMPACT=MODERATE	STRAND=1	SYMBOL=HTATSF1	SYMBOL_SOURCE=VGNC	BIOTYPE=protein_coding	ENSP=ENSCAFP00000038771
13	chr1	83497934	T/-	ENSCAFG00000001769	ENSCAFT00000036494.4	Transcript	frameshift_variant	307	K/X	aAg/ag	-	IMPACT=HIGH	STRAND=-1	SYMBOL=RORB	SYMBOL_SOURCE=VGNC	BIOTYPE=protein_coding	ENSP=ENSCAFP00000031876
13	chr1	98203793	C/A	ENSCAFG00000002253	ENSCAFT00000048688.3	Transcript	missense_variant	358	G/W	Ggg/Tgg	-	IMPACT=MODERATE	STRAND=-1	SYMBOL=PHF2	SYMBOL_SOURCE=VGNC	BIOTYPE=protein_coding	ENSP=ENSCAFP00000041286	SIFT=deleterious(0)
13	chr1	110594537	G/T	ENSCAFG00000004651	ENSCAFT00000007480.4	Transcript	synonymous_variant	401	V	gtC/gtA	-	IMPACT=LOW	STRAND=-1	SYMBOL=CBLC	SYMBOL_SOURCE=VGNC	BIOTYPE=protein_coding	ENSP=ENSCAFP00000006923
13	chr10	26297677	G/T	ENSCAFG00000001402	ENSCAFT00000078103.1	Transcript	synonymous_variant	221	A	gcC/gcA	-	IMPACT=LOW	STRAND=-1	SYMBOL=KDELR3	SYMBOL_SOURCE=VGNC	BIOTYPE=protein_coding	ENSP=ENSCAFP00000059273
13	chr10	52666162	C/T	ENSCAFG00000002712	ENSCAFT00000072673.1	Transcript	missense_variant	161	E/K	Gaa/Aaa	-	IMPACT=MODERATE	STRAND=-1	SYMBOL=NRXN1	SYMBOL_SOURCE=HGNC	HGNC_ID=NRXN1	BIOTYPE=protein_coding	ENSP=ENSCAFP00000051642	SIFT=tolerated(0.14)
13	chr13	62160733	G/A	ENSCAFG00000003020	ENSCAFT00000085055.1	Transcript	splice_region_variant,synonymous_variant	311	A	gcG/gcA	-	IMPACT=LOW	STRAND=1	SYMBOL=AFP	SYMBOL_SOURCE=VGNC	BIOTYPE=protein_coding	ENSP=ENSCAFP00000063693
13	chr17	7110391	C/A	ENSCAFG00000003409	ENSCAFT00000075996.1	Transcript	missense_variant	407	A/E	gCa/gAa	-	IMPACT=MODERATE	STRAND=1	SYMBOL=RRM2	SYMBOL_SOURCE=VGNC	BIOTYPE=protein_coding	ENSP=ENSCAFP00000062946	SIFT=deleterious_low_confidence(0.02)
13	chr17	61314617	A/T	ENSCAFG00000030938	ENSCAFT00000049887.2	Transcript	missense_variant	2198	S/T	Tct/Act	-	IMPACT=MODERATE	STRAND=-1	BIOTYPE=protein_coding	ENSP=ENSCAFP00000038503	SIFT=tolerated(0.08)
13	chr2	80046286	G/A	ENSCAFG00000015587	ENSCAFT00000024706.3	Transcript	synonymous_variant	211	N	aaC/aaT	-	IMPACT=LOW	STRAND=-1	SYMBOL=KLHDC7A	SYMBOL_SOURCE=VGNC	BIOTYPE=protein_coding	ENSP=ENSCAFP00000041144
13	chr23	27797920	C/T	ENSCAFG00000006035	ENSCAFT00000009739.4	Transcript	missense_variant	475	R/W	Cgg/Tgg	-	IMPACT=MODERATE	STRAND=1	SYMBOL=COL6A6	SYMBOL_SOURCE=VGNC	BIOTYPE=protein_coding	ENSP=ENSCAFP00000009041	SIFT=deleterious(0)
13	chr27	5527434	T/G	ENSCAFG00000008718	ENSCAFT00000081492.1	Transcript	synonymous_variant	1308	S	tcT/tcG	-	IMPACT=LOW	STRAND=1	SYMBOL=KMT2D	SYMBOL_SOURCE=VGNC	BIOTYPE=protein_coding	ENSP=ENSCAFP00000056212
13	chr28	14278266	T/G	ENSCAFG00000009911	ENSCAFT00000015767.5	Transcript	missense_variant	385	H/P	cAt/cCt	-	IMPACT=MODERATE	STRAND=-1	SYMBOL=FBXW4	SYMBOL_SOURCE=VGNC	BIOTYPE=protein_coding	ENSP=ENSCAFP00000014595	SIFT=deleterious(0)
13	chr34	12675674	A/G	ENSCAFG00000011212	ENSCAFT00000080543.1	Transcript	missense_variant	1047	H/R	cAt/cGt	-	IMPACT=MODERATE	STRAND=1	SYMBOL=PIK3CA	SYMBOL_SOURCE=VGNC	BIOTYPE=protein_coding	ENSP=ENSCAFP00000048355	SIFT=tolerated(0.11)
13	chr34	19286205	A/C	ENSCAFG00000013599	ENSCAFT00000021548.4	Transcript	missense_variant	466	E/D	gaA/gaC	-	IMPACT=MODERATE	STRAND=1	SYMBOL=HRG	SYMBOL_SOURCE=VGNC	BIOTYPE=protein_coding	ENSP=ENSCAFP00000020009	SIFT=tolerated(0.12)
13	chr5	29522332	G/T	ENSCAFG00000015127	ENSCAFT00000024010.4	Transcript	missense_variant	48	S/Y	tCt/tAt	-	IMPACT=MODERATE	STRAND=-1	SYMBOL=CFAP300	SYMBOL_SOURCE=VGNC	BIOTYPE=protein_coding	ENSP=ENSCAFP00000022291	SIFT=tolerated(0.08)
13	chr8	68969710	C/T	ENSCAFG00000017925	ENSCAFT00000028452.4	Transcript	missense_variant	338	R/C	Cgc/Tgc	-	IMPACT=MODERATE	STRAND=1	SYMBOL=DLK1	SYMBOL_SOURCE=VGNC	BIOTYPE=protein_coding	ENSP=ENSCAFP00000026461	SIFT=deleterious(0)
14	chr1	107487595	TCATATGCTTCT/-	ENSCAFG00000003880	ENSCAFT00000006240.5	Transcript	inframe_deletion	536-540	GEAYD/G	ggAGAAGCATATGAt/ggt	-	IMPACT=MODERATE	STRAND=-1	BIOTYPE=protein_coding	ENSP=ENSCAFP00000005780
14	chr10	28149164	G/T	ENSCAFG00000029830	ENSCAFT00000067964.1	Transcript	missense_variant	207	D/Y	Gat/Tat	-	IMPACT=MODERATE	STRAND=1	BIOTYPE=protein_coding	ENSP=ENSCAFP00000045473	SIFT=deleterious(0.02)
14	chr10	28149165	A/T	ENSCAFG00000029830	ENSCAFT00000067964.1	Transcript	missense_variant	207	D/V	gAt/gTt	-	IMPACT=MODERATE	STRAND=1	BIOTYPE=protein_coding	ENSP=ENSCAFP00000045473	SIFT=tolerated(0.06)
14	chr13	18648316	G/A	ENSCAFG00000000865	ENSCAFT00000066451.1	Transcript	missense_variant	280	P/S	Cct/Tct	-	IMPACT=MODERATE	STRAND=-1	SYMBOL=ENPP2	SYMBOL_SOURCE=VGNC	BIOTYPE=protein_coding	ENSP=ENSCAFP00000046954	SIFT=deleterious(0)
14	chr16	6991813	C/T	ENSCAFG00000003820	ENSCAFT00000006142.4	Transcript	synonymous_variant	141	T	acC/acT	-	IMPACT=LOW	STRAND=1	BIOTYPE=protein_coding	ENSP=ENSCAFP00000005686
14	chr16	23898202	C/T	ENSCAFG00000005691	ENSCAFT00000065479.1	Transcript	missense_variant	249	R/W	Cgg/Tgg	-	IMPACT=MODERATE	STRAND=1	SYMBOL=ANK1	SYMBOL_SOURCE=VGNC	BIOTYPE=protein_coding	ENSP=ENSCAFP00000054663	SIFT=deleterious(0)
14	chr20	52734649	T/G	ENSCAFG00000018422	ENSCAFT00000074242.1	Transcript	missense_variant	2269	I/L	Atc/Ctc	-	IMPACT=MODERATE	STRAND=-1	SYMBOL=FBN3	SYMBOL_SOURCE=VGNC	BIOTYPE=protein_coding	ENSP=ENSCAFP00000044037	SIFT=deleterious(0.04)
14	chr24	46040283	A/C	ENSCAFG00000012436	ENSCAFT00000077017.1	Transcript	missense_variant	518	N/H	Aac/Cac	-	IMPACT=MODERATE	STRAND=1	SYMBOL=CDH4	SYMBOL_SOURCE=VGNC	BIOTYPE=protein_coding	ENSP=ENSCAFP00000053845	SIFT=deleterious(0.02)
14	chr24	47246340	G/A	ENSCAFG00000013040	ENSCAFT00000074660.1	Transcript	missense_variant	959	D/N	Gac/Aac	-	IMPACT=MODERATE	STRAND=1	BIOTYPE=protein_coding	ENSP=ENSCAFP00000057739	SIFT=tolerated(0.1)
14	chr25	42839269	C/T	ENSCAFG00000028707	ENSCAFT00000049481.2	Transcript	synonymous_variant	157	D	gaC/gaT	-	IMPACT=LOW	STRAND=1	SYMBOL=ITM2C	SYMBOL_SOURCE=VGNC	BIOTYPE=protein_coding	ENSP=ENSCAFP00000037880
14	chr26	16820298	A/C	ENSCAFG00000010502	ENSCAFT00000016677.3	Transcript	missense_variant	404	I/L	Atc/Ctc	-	IMPACT=MODERATE	STRAND=1	SYMBOL=HNF1A	SYMBOL_SOURCE=VGNC	BIOTYPE=protein_coding	ENSP=ENSCAFP00000015433	SIFT=deleterious(0.02)
14	chr3	60647227	G/C	ENSCAFG00000014602	ENSCAFT00000023187.5	Transcript	missense_variant	166	L/V	Ctg/Gtg	-	IMPACT=MODERATE	STRAND=-1	SYMBOL=ADRA2C	SYMBOL_SOURCE=HGNC	HGNC_ID=ADRA2C	BIOTYPE=protein_coding	ENSP=ENSCAFP00000021531	SIFT=tolerated(0.36)
14	chr3	62653494	G/A	ENSCAFG00000015039	ENSCAFT00000087303.1	Transcript	synonymous_variant	585	F	ttC/ttT	-	IMPACT=LOW	STRAND=-1	SYMBOL=UVSSA	SYMBOL_SOURCE=VGNC	BIOTYPE=protein_coding	ENSP=ENSCAFP00000059852
14	chr36	22190540	C/T	ENSCAFG00000014025	ENSCAFT00000061435.1	Transcript	missense_variant	16463	G/E	gGg/gAg	-	IMPACT=MODERATE	STRAND=-1	SYMBOL=TTN	SYMBOL_SOURCE=VGNC	BIOTYPE=protein_coding	ENSP=ENSCAFP00000045361
14	chr37	26001093	T/G	ENSCAFG00000015503	ENSCAFT00000024611.5	Transcript	missense_variant	2744	M/R	aTg/aGg	-	IMPACT=MODERATE	STRAND=1	SYMBOL=SPEG	SYMBOL_SOURCE=VGNC	BIOTYPE=protein_coding	ENSP=ENSCAFP00000022838	SIFT=tolerated(0.1)
14	chr38	20009694	A/T	ENSCAFG00000013180	ENSCAFT00000020946.4	Transcript	missense_variant	858	L/H	cTt/cAt	-	IMPACT=MODERATE	STRAND=-1	SYMBOL=DDR2	SYMBOL_SOURCE=VGNC	BIOTYPE=protein_coding	ENSP=ENSCAFP00000019449	SIFT=tolerated(0.57)
14	chr5	29522332	G/T	ENSCAFG00000015127	ENSCAFT00000024010.4	Transcript	missense_variant	48	S/Y	tCt/tAt	-	IMPACT=MODERATE	STRAND=-1	SYMBOL=CFAP300	SYMBOL_SOURCE=VGNC	BIOTYPE=protein_coding	ENSP=ENSCAFP00000022291	SIFT=tolerated(0.08)
14	chr8	22646863	A/C	ENSCAFG00000014085	ENSCAFT00000022368.4	Transcript	missense_variant	865	I/M	atT/atG	-	IMPACT=MODERATE	STRAND=-1	SYMBOL=MIS18BP1	SYMBOL_SOURCE=VGNC	BIOTYPE=protein_coding	ENSP=ENSCAFP00000020774	SIFT=tolerated(0.15)
14	chr8	22646864	A/C	ENSCAFG00000014085	ENSCAFT00000022368.4	Transcript	missense_variant	865	I/S	aTt/aGt	-	IMPACT=MODERATE	STRAND=-1	SYMBOL=MIS18BP1	SYMBOL_SOURCE=VGNC	BIOTYPE=protein_coding	ENSP=ENSCAFP00000020774	SIFT=tolerated(0.76)
15	chr15	16740357	C/A	ENSCAFG00000005220	ENSCAFT00000061483.1	Transcript	missense_variant	2517	R/L	cGg/cTg	-	IMPACT=MODERATE	STRAND=-1	SYMBOL=SZT2	SYMBOL_SOURCE=VGNC	BIOTYPE=protein_coding	ENSP=ENSCAFP00000061292	SIFT=tolerated(0.06)
15	chr16	16403098	G/T	ENSCAFG00000004964	ENSCAFT00000007971.4	Transcript	synonymous_variant	225	P	ccC/ccA	-	IMPACT=LOW	STRAND=-1	SYMBOL=XRCC2	SYMBOL_SOURCE=VGNC	BIOTYPE=protein_coding	ENSP=ENSCAFP00000007380
15	chr22	5047217	G/A	ENSCAFG00000004491	ENSCAFT00000071258.1	Transcript	missense_variant	593	G/E	gGg/gAg	-	IMPACT=MODERATE	STRAND=1	SYMBOL=LCP1	SYMBOL_SOURCE=VGNC	BIOTYPE=protein_coding	ENSP=ENSCAFP00000062947	SIFT=deleterious(0)
15	chr25	36807052	A/C	ENSCAFG00000010055	ENSCAFT00000015985.3	Transcript	missense_variant	217	I/L	Atc/Ctc	-	IMPACT=MODERATE	STRAND=1	SYMBOL=LZTS1	SYMBOL_SOURCE=VGNC	BIOTYPE=protein_coding	ENSP=ENSCAFP00000014785	SIFT=tolerated(0.45)
15	chr28	14676583	C/T	ENSCAFG00000010040	ENSCAFT00000015971.5	Transcript	synonymous_variant	667	L	Ctg/Ttg	-	IMPACT=LOW	STRAND=1	SYMBOL=PPRC1	SYMBOL_SOURCE=VGNC	BIOTYPE=protein_coding	ENSP=ENSCAFP00000014772
15	chr35	24617879	C/T	ENSCAFG00000011100	ENSCAFT00000017667.3	Transcript	synonymous_variant	92	P	ccC/ccT	-	IMPACT=LOW	STRAND=1	SYMBOL=PRSS16	SYMBOL_SOURCE=VGNC	BIOTYPE=protein_coding	ENSP=ENSCAFP00000016356
15	chr36	28877457	T/G	ENSCAFG00000014597	ENSCAFT00000065261.1	Transcript	synonymous_variant	758	V	gtT/gtG	-	IMPACT=LOW	STRAND=1	SYMBOL=ITGAV	SYMBOL_SOURCE=VGNC	BIOTYPE=protein_coding	ENSP=ENSCAFP00000050990
15	chr38	13389413	T/-	ENSCAFG00000010835	ENSCAFT00000017226.4	Transcript	frameshift_variant	56	C/X	Tgt/gt	-	IMPACT=HIGH	STRAND=1	SYMBOL=RRP15	SYMBOL_SOURCE=VGNC	BIOTYPE=protein_coding	ENSP=ENSCAFP00000015941
15	chr4	81394589	G/T	ENSCAFG00000019017	ENSCAFT00000030213.3	Transcript	missense_variant	346	D/E	gaC/gaA	-	IMPACT=MODERATE	STRAND=-1	BIOTYPE=protein_coding	ENSP=ENSCAFP00000050733	SIFT=deleterious_low_confidence(0.01)
15	chr5	28950557	C/T	ENSCAFG00000015063	ENSCAFT00000023908.2	Transcript	synonymous_variant	43	N	aaC/aaT	-	IMPACT=LOW	STRAND=1	SYMBOL=MMP3	SYMBOL_SOURCE=EntrezGene	BIOTYPE=protein_coding	ENSP=ENSCAFP00000022195
15	chr5	36960326	G/A	ENSCAFG00000017886	ENSCAFT00000028387.4	Transcript	missense_variant	680	T/M	aCg/aTg	-	IMPACT=MODERATE	STRAND=-1	SYMBOL=ELAC2	SYMBOL_SOURCE=VGNC	BIOTYPE=protein_coding	ENSP=ENSCAFP00000026401	SIFT=deleterious(0)
15	chr6	17501127	C/A	ENSCAFG00000016634	ENSCAFT00000026354.4	Transcript	synonymous_variant	144	A	gcG/gcT	-	IMPACT=LOW	STRAND=-1	SYMBOL=FBRS	SYMBOL_SOURCE=VGNC	BIOTYPE=protein_coding	ENSP=ENSCAFP00000024476
15	chr6	18251849	T/C	ENSCAFG00000017135	ENSCAFT00000045568.3	Transcript	missense_variant	449	T/A	Acc/Gcc	-	IMPACT=MODERATE	STRAND=-1	SYMBOL=APOBR	SYMBOL_SOURCE=VGNC	BIOTYPE=protein_coding	ENSP=ENSCAFP00000040978	SIFT=tolerated_low_confidence(0.93)
15	chr7	77867062	C/-	ENSCAFG00000018846	ENSCAFT00000084730.1	Transcript	frameshift_variant	1154	R/X	cGt/ct	-	IMPACT=HIGH	STRAND=-1	SYMBOL=SPIRE1	SYMBOL_SOURCE=VGNC	BIOTYPE=protein_coding	ENSP=ENSCAFP00000055949
15	chrX	8145197	T/C	ENSCAFG00000011607	ENSCAFT00000018410.3	Transcript	missense_variant	288	I/T	aTt/aCt	-	IMPACT=MODERATE	STRAND=1	SYMBOL=MSMO1	SYMBOL_SOURCE=VGNC	BIOTYPE=protein_coding	ENSP=ENSCAFP00000017052	SIFT=tolerated(0.58)
15	chrX	11879939	T/C	ENSCAFG00000012112	ENSCAFT00000081503.1	Transcript	missense_variant	78	N/S	aAt/aGt	-	IMPACT=MODERATE	STRAND=-1	SYMBOL=ACE2	SYMBOL_SOURCE=VGNC	BIOTYPE=protein_coding	ENSP=ENSCAFP00000060369	SIFT=deleterious(0.01)
15	chrX	42363090	A/C	ENSCAFG00000015938	ENSCAFT00000025245.5	Transcript	missense_variant	241	T/P	Acc/Ccc	-	IMPACT=MODERATE	STRAND=1	SYMBOL=PPP1R3F	SYMBOL_SOURCE=VGNC	BIOTYPE=protein_coding	ENSP=ENSCAFP00000023437	SIFT=deleterious(0)
15	chrX	122174123	T/G	ENSCAFG00000019587	ENSCAFT00000031135.5	Transcript	missense_variant	1105	L/R	cTg/cGg	-	IMPACT=MODERATE	STRAND=1	SYMBOL=PLXNA3	SYMBOL_SOURCE=VGNC	BIOTYPE=protein_coding	ENSP=ENSCAFP00000028968	SIFT=tolerated(0.17)
16	chr10	1316830	G/T	ENSCAFG00000000178	ENSCAFT00000049824.3	Transcript	missense_variant	2339	R/L	cGc/cTc	-	IMPACT=MODERATE	STRAND=1	SYMBOL=LRP1	SYMBOL_SOURCE=VGNC	BIOTYPE=protein_coding	ENSP=ENSCAFP00000039944	SIFT=deleterious(0.01)
16	chr12	66433671	T/C	ENSCAFG00000003835	ENSCAFT00000006176.4	Transcript	missense_variant	905	D/G	gAt/gGt	-	IMPACT=MODERATE	STRAND=-1	SYMBOL=AK9	SYMBOL_SOURCE=VGNC	BIOTYPE=protein_coding	ENSP=ENSCAFP00000005720	SIFT=deleterious(0.03)
16	chr22	9468949	G/C	ENSCAFG00000004802	ENSCAFT00000007730.5	Transcript	missense_variant	644	D/H	Gat/Cat	-	IMPACT=MODERATE	STRAND=1	SYMBOL=KBTBD6	SYMBOL_SOURCE=VGNC	BIOTYPE=protein_coding	ENSP=ENSCAFP00000007162	SIFT=tolerated(0.07)
16	chr25	40334564	TGCGGAGGCTGTGGAGGCTGCGGGGGA/-	ENSCAFG00000043340	ENSCAFT00000065735.1	Transcript	inframe_deletion	31-39	CGGCGGCGG/-	TGCGGAGGCTGTGGAGGCTGCGGGGGA/-	-	IMPACT=MODERATE	STRAND=1	SYMBOL=SCYGR2	SYMBOL_SOURCE=HGNC	HGNC_ID=SCYGR2	BIOTYPE=protein_coding	ENSP=ENSCAFP00000066739
16	chr35	18742188	A/C	ENSCAFG00000010211	ENSCAFT00000086127.1	Transcript	synonymous_variant	320	A	gcT/gcG	-	IMPACT=LOW	STRAND=-1	SYMBOL=MBOAT1	SYMBOL_SOURCE=VGNC	BIOTYPE=protein_coding	ENSP=ENSCAFP00000060335
16	chr35	24544466	-/AT	ENSCAFG00000030507	ENSCAFT00000043752.1	Transcript	frameshift_variant	128	K/KX	aag/aaATg	-	IMPACT=HIGH	STRAND=1	BIOTYPE=protein_coding	ENSP=ENSCAFP00000040788
16	chr36	22322324	T/G	ENSCAFG00000045996	ENSCAFT00000078955.1	Transcript	missense_variant	547	N/H	Aac/Cac	-	IMPACT=MODERATE	STRAND=-1	BIOTYPE=protein_coding	ENSP=ENSCAFP00000061757	SIFT=deleterious(0)
16	chrX	121798580	-/CACAC	ENSCAFG00000019428	ENSCAFT00000078954.1	Transcript	frameshift_variant	1104	C/WCX	tgc/tgGTGTGc	-	IMPACT=HIGH	STRAND=-1	SYMBOL=HCFC1	SYMBOL_SOURCE=VGNC	BIOTYPE=protein_coding	ENSP=ENSCAFP00000050575
17	chr10	41470216	GGTTTTA/-	ENSCAFG00000030703	ENSCAFT00000049365.2	Transcript	stop_lost,3_prime_UTR_variant	153-?	-	-	-	IMPACT=HIGH	STRAND=-1	SYMBOL=UBE2N	SYMBOL_SOURCE=EntrezGene	BIOTYPE=protein_coding	ENSP=ENSCAFP00000040601
17	chr13	31572318	GAC/-	ENSCAFG00000001166	ENSCAFT00000066940.1	Transcript	inframe_deletion	360	D/-	GAC/-	-	IMPACT=MODERATE	STRAND=1	SYMBOL=KHDRBS3	SYMBOL_SOURCE=VGNC	BIOTYPE=protein_coding	ENSP=ENSCAFP00000052730
17	chr16	26552762	G/T	ENSCAFG00000029617	ENSCAFT00000049633.2	Transcript	missense_variant	91	G/V	gGa/gTa	-	IMPACT=MODERATE	STRAND=1	SYMBOL=TM2D2	SYMBOL_SOURCE=VGNC	BIOTYPE=protein_coding	ENSP=ENSCAFP00000037049	SIFT=deleterious(0.02)
17	chr16	35380865	-/G	ENSCAFG00000006673	ENSCAFT00000010750.4	Transcript	frameshift_variant	360-361	-/X	-/G	-	IMPACT=HIGH	STRAND=1	SYMBOL=PPP1R3B	SYMBOL_SOURCE=VGNC	BIOTYPE=protein_coding	ENSP=ENSCAFP00000009964
17	chr16	35380866	-/AAACAGGGTAGATGGGATAAATACATGATAAAGCAAGTATAGTAAAATGTTAATTGTTGAATA	ENSCAFG00000006673	ENSCAFT00000010750.4	Transcript	stop_gained,protein_altering_variant	361	L/QTG*MG*IHDKASIVKC*LLNM	ctg/cAAACAGGGTAGATGGGATAAATACATGATAAAGCAAGTATAGTAAAATGTTAATTGTTGAATAtg	-	IMPACT=HIGH	STRAND=1	SYMBOL=PPP1R3B	SYMBOL_SOURCE=VGNC	BIOTYPE=protein_coding	ENSP=ENSCAFP00000009964
17	chr17	61317356	C/G	ENSCAFG00000030938	ENSCAFT00000049887.2	Transcript	missense_variant	1285	E/Q	Gaa/Caa	-	IMPACT=MODERATE	STRAND=-1	BIOTYPE=protein_coding	ENSP=ENSCAFP00000038503	SIFT=tolerated(1)
17	chr18	304793	C/T	ENSCAFG00000003334	ENSCAFT00000044856.2	Transcript	synonymous_variant	4170	L	Ctg/Ttg	-	IMPACT=LOW	STRAND=1	SYMBOL=ABCA13	SYMBOL_SOURCE=VGNC	BIOTYPE=protein_coding	ENSP=ENSCAFP00000038766
17	chr2	21113283	A/G	ENSCAFG00000004656	ENSCAFT00000007509.4	Transcript	missense_variant	174	D/G	gAt/gGt	-	IMPACT=MODERATE	STRAND=1	SYMBOL=ITGA8	SYMBOL_SOURCE=VGNC	BIOTYPE=protein_coding	ENSP=ENSCAFP00000006951	SIFT=tolerated(0.34)
17	chr20	42075649	G/A	ENSCAFG00000013696	ENSCAFT00000021741.4	Transcript	missense_variant	315	E/K	Gag/Aag	-	IMPACT=MODERATE	STRAND=1	SYMBOL=ALS2CL	SYMBOL_SOURCE=VGNC	BIOTYPE=protein_coding	ENSP=ENSCAFP00000020193	SIFT=deleterious(0)
17	chr21	27326772	A/T	ENSCAFG00000024999	ENSCAFT00000038709.3	Transcript	missense_variant	189	L/Q	cTa/cAa	-	IMPACT=MODERATE	STRAND=-1	BIOTYPE=protein_coding	ENSP=ENSCAFP00000034458	SIFT=deleterious(0)
17	chr25	18468540	A/C	ENSCAFG00000007375	ENSCAFT00000011825.6	Transcript	synonymous_variant	1401	P	ccT/ccG	-	IMPACT=LOW	STRAND=-1	SYMBOL=PARP4	SYMBOL_SOURCE=EntrezGene	BIOTYPE=protein_coding	ENSP=ENSCAFP00000010963
17	chr26	22729467	G/A	ENSCAFG00000012243	ENSCAFT00000019446.5	Transcript	missense_variant	343	R/H	cGc/cAc	-	IMPACT=MODERATE	STRAND=1	SYMBOL=NEFH	SYMBOL_SOURCE=VGNC	BIOTYPE=protein_coding	ENSP=ENSCAFP00000018040	SIFT=deleterious(0.01)
17	chr28	9283307	G/T	ENSCAFG00000008433	ENSCAFT00000048334.3	Transcript	missense_variant,splice_region_variant	88	G/C	Ggt/Tgt	-	IMPACT=MODERATE	STRAND=1	SYMBOL=ENTPD1	SYMBOL_SOURCE=VGNC	BIOTYPE=protein_coding	ENSP=ENSCAFP00000042078	SIFT=deleterious(0)
17	chr30	14691763	CTT/-	ENSCAFG00000014548	ENSCAFT00000023394.4	Transcript	inframe_deletion	1593-1594	EG/G	gAAGgt/ggt	-	IMPACT=MODERATE	STRAND=-1	SYMBOL=FBN1	SYMBOL_SOURCE=VGNC	BIOTYPE=protein_coding	ENSP=ENSCAFP00000021725
17	chr36	22356553	G/A	ENSCAFG00000014025	ENSCAFT00000068029.1	Transcript	missense_variant	4714	R/C	Cgt/Tgt	-	IMPACT=MODERATE	STRAND=-1	SYMBOL=TTN	SYMBOL_SOURCE=VGNC	BIOTYPE=protein_coding	ENSP=ENSCAFP00000065833
17	chr5	30172949	T/G	ENSCAFG00000015219	ENSCAFT00000024162.4	Transcript	splice_region_variant,synonymous_variant	1418	A	gcA/gcC	-	IMPACT=LOW	STRAND=-1	SYMBOL=ZZEF1	SYMBOL_SOURCE=VGNC	BIOTYPE=protein_coding	ENSP=ENSCAFP00000022430
17	chr5	34669262	G/T	ENSCAFG00000017460	ENSCAFT00000027662.4	Transcript	missense_variant	30	R/S	Cgc/Agc	-	IMPACT=MODERATE	STRAND=-1	SYMBOL=MYH13	SYMBOL_SOURCE=VGNC	BIOTYPE=protein_coding	ENSP=ENSCAFP00000025727	SIFT=tolerated(0.1)
17	chr5	60039823	C/G	ENSCAFG00000019545	ENSCAFT00000067586.1	Transcript	missense_variant	1524	A/P	Gcg/Ccg	-	IMPACT=MODERATE	STRAND=-1	SYMBOL=CHD5	SYMBOL_SOURCE=VGNC	BIOTYPE=protein_coding	ENSP=ENSCAFP00000053537	SIFT=deleterious(0.01)
17	chr7	883475	A/C	ENSCAFG00000025108	ENSCAFT00000038910.3	Transcript	missense_variant	394	V/G	gTg/gGg	-	IMPACT=MODERATE	STRAND=-1	SYMBOL=GPR37L1	SYMBOL_SOURCE=VGNC	BIOTYPE=protein_coding	ENSP=ENSCAFP00000034693	SIFT=deleterious(0)
17	chr8	16611495	C/T	ENSCAFG00000013756	ENSCAFT00000021828.4	Transcript	synonymous_variant	405	A	gcG/gcA	-	IMPACT=LOW	STRAND=-1	SYMBOL=CLEC14A	SYMBOL_SOURCE=VGNC	BIOTYPE=protein_coding	ENSP=ENSCAFP00000020277
17	chrX	40292367	C/A	ENSCAFG00000014767	ENSCAFT00000023451.4	Transcript	synonymous_variant	386	A	gcG/gcT	-	IMPACT=LOW	STRAND=-1	SYMBOL=SLC9A7	SYMBOL_SOURCE=VGNC	BIOTYPE=protein_coding	ENSP=ENSCAFP00000021779
18	chr1	105953731	G/T	ENSCAFG00000002905	ENSCAFT00000085716.1	Transcript	missense_variant	87	E/D	gaG/gaT	-	IMPACT=MODERATE	STRAND=1	SYMBOL=KLK4	SYMBOL_SOURCE=VGNC	BIOTYPE=protein_coding	ENSP=ENSCAFP00000052647	SIFT=tolerated(0.34)
18	chr10	44346984	C/A	ENSCAFG00000002358	ENSCAFT00000043749.3	Transcript	missense_variant	949	K/N	aaG/aaT	-	IMPACT=MODERATE	STRAND=-1	SYMBOL=VWA3B	SYMBOL_SOURCE=VGNC	BIOTYPE=protein_coding	ENSP=ENSCAFP00000040641	SIFT=tolerated(0.05)
18	chr13	38089948	G/T	ENSCAFG00000029690	ENSCAFT00000044249.2	Transcript	missense_variant	279	L/I	Ctc/Atc	-	IMPACT=MODERATE	STRAND=-1	SYMBOL=ZNF517	SYMBOL_SOURCE=VGNC	BIOTYPE=protein_coding	ENSP=ENSCAFP00000037248	SIFT=deleterious(0.01)
18	chr13	38089948	G/T	ENSCAFG00000046214	ENSCAFT00000090751.1	Transcript	missense_variant	199	E/D	gaG/gaT	-	IMPACT=MODERATE	STRAND=1	BIOTYPE=protein_coding	ENSP=ENSCAFP00000053446	SIFT=tolerated(0.08)
18	chr13	53431784	G/T	ENSCAFG00000002364	ENSCAFT00000064577.1	Transcript	missense_variant	900	W/L	tGg/tTg	-	IMPACT=MODERATE	STRAND=1	SYMBOL=ADGRL3	SYMBOL_SOURCE=VGNC	BIOTYPE=protein_coding	ENSP=ENSCAFP00000062550	SIFT=deleterious(0.01)
18	chr14	6346945	C/A	ENSCAFG00000001426	ENSCAFT00000002234.4	Transcript	synonymous_variant	169	R	Cga/Aga	-	IMPACT=LOW	STRAND=1	SYMBOL=COPG2	SYMBOL_SOURCE=VGNC	BIOTYPE=protein_coding	ENSP=ENSCAFP00000002070
18	chr17	63478472	G/T	ENSCAFG00000013665	ENSCAFT00000062510.1	Transcript	synonymous_variant	244	R	cgG/cgT	-	IMPACT=LOW	STRAND=1	SYMBOL=KCND3	SYMBOL_SOURCE=VGNC	BIOTYPE=protein_coding	ENSP=ENSCAFP00000050676
18	chr18	37551576	T/C	ENSCAFG00000007651	ENSCAFT00000012238.4	Transcript	missense_variant	849	T/A	Acg/Gcg	-	IMPACT=MODERATE	STRAND=-1	SYMBOL=DTX4	SYMBOL_SOURCE=VGNC	BIOTYPE=protein_coding	ENSP=ENSCAFP00000011342	SIFT=tolerated_low_confidence(0.6)
18	chr2	73333192	G/A	ENSCAFG00000012314	ENSCAFT00000019631.5	Transcript	stop_gained	2208	Q/*	Cag/Tag	-	IMPACT=HIGH	STRAND=-1	SYMBOL=ARID1A	SYMBOL_SOURCE=VGNC	BIOTYPE=protein_coding	ENSP=ENSCAFP00000018208
18	chr20	70116	-/ACAG	ENSCAFG00000029966	ENSCAFT00000088371.1	Transcript	frameshift_variant	231	P/HSX	cct/cACAGct	-	IMPACT=HIGH	STRAND=1	SYMBOL=ALDH1L1	SYMBOL_SOURCE=HGNC	HGNC_ID=ALDH1L1	BIOTYPE=protein_coding	ENSP=ENSCAFP00000055122
18	chr20	48971334	C/T	ENSCAFG00000016897	ENSCAFT00000026809.4	Transcript	missense_variant	1129	R/W	Cgg/Tgg	-	IMPACT=MODERATE	STRAND=1	SYMBOL=CACNA1A	SYMBOL_SOURCE=VGNC	BIOTYPE=protein_coding	ENSP=ENSCAFP00000024912	SIFT=tolerated(0.05)
18	chr20	51797004	A/T	ENSCAFG00000018129	ENSCAFT00000028813.4	Transcript	missense_variant	1400	M/L	Atg/Ttg	-	IMPACT=MODERATE	STRAND=1	BIOTYPE=protein_coding	ENSP=ENSCAFP00000026796	SIFT=deleterious(0.01)
18	chr23	3713135	-/ATTATTTGCAG	ENSCAFG00000004648	ENSCAFT00000007476.6	Transcript	frameshift_variant	303	K/TANNX	aaa/aCTGCAAATAATaa	-	IMPACT=HIGH	STRAND=-1	SYMBOL=CRTAP	SYMBOL_SOURCE=VGNC	BIOTYPE=protein_coding	ENSP=ENSCAFP00000006920
18	chr24	33590422	G/T	ENSCAFG00000010265	ENSCAFT00000016288.4	Transcript	missense_variant,splice_region_variant	91	A/E	gCg/gAg	-	IMPACT=MODERATE	STRAND=-1	SYMBOL=SLC35C2	SYMBOL_SOURCE=VGNC	BIOTYPE=protein_coding	ENSP=ENSCAFP00000015067	SIFT=deleterious(0.01)
18	chr26	7884733	G/T	ENSCAFG00000008330	ENSCAFT00000013261.4	Transcript	synonymous_variant	735	T	acG/acT	-	IMPACT=LOW	STRAND=1	SYMBOL=CAMKK2	SYMBOL_SOURCE=VGNC	BIOTYPE=protein_coding	ENSP=ENSCAFP00000012271
18	chr27	11505746	G/T	ENSCAFG00000009764	ENSCAFT00000015506.5	Transcript	missense_variant	245	A/D	gCt/gAt	-	IMPACT=MODERATE	STRAND=-1	SYMBOL=PPHLN1	SYMBOL_SOURCE=VGNC	BIOTYPE=protein_coding	ENSP=ENSCAFP00000014346	SIFT=tolerated(0.18)
18	chr29	22778650	C/A	ENSCAFG00000008170	ENSCAFT00000012994.4	Transcript	missense_variant	298	R/L	cGc/cTc	-	IMPACT=MODERATE	STRAND=-1	SYMBOL=JPH1	SYMBOL_SOURCE=VGNC	BIOTYPE=protein_coding	ENSP=ENSCAFP00000012024	SIFT=deleterious(0)
18	chr30	7550016	T/G	ENSCAFG00000009083	ENSCAFT00000014457.4	Transcript	missense_variant	748	F/C	tTt/tGt	-	IMPACT=MODERATE	STRAND=1	SYMBOL=DISP2	SYMBOL_SOURCE=VGNC	BIOTYPE=protein_coding	ENSP=ENSCAFP00000013370	SIFT=deleterious(0)
18	chr34	12675674	A/G	ENSCAFG00000011212	ENSCAFT00000080543.1	Transcript	missense_variant	1047	H/R	cAt/cGt	-	IMPACT=MODERATE	STRAND=1	SYMBOL=PIK3CA	SYMBOL_SOURCE=VGNC	BIOTYPE=protein_coding	ENSP=ENSCAFP00000048355	SIFT=tolerated(0.11)
18	chr36	12223358	C/A	ENSCAFG00000011682	ENSCAFT00000018545.6	Transcript	missense_variant	2971	A/D	gCc/gAc	-	IMPACT=MODERATE	STRAND=1	SYMBOL=XIRP2	SYMBOL_SOURCE=VGNC	BIOTYPE=protein_coding	ENSP=ENSCAFP00000017178	SIFT=deleterious(0)
18	chr37	19037944	G/T	ENSCAFG00000023258	ENSCAFT00000093639.1	Transcript	missense_variant	1181	P/T	Cct/Act	-	IMPACT=MODERATE	STRAND=-1	SYMBOL=ERBB4	SYMBOL_SOURCE=VGNC	BIOTYPE=protein_coding	ENSP=ENSCAFP00000048210	SIFT=tolerated(0.29)
18	chr4	24540765	-/TGAAAATATTCTCTTTGGAATGGGAAATCCTCTTCTTGACATCACT	ENSCAFG00000015340	ENSCAFT00000073941.1	Transcript	frameshift_variant,splice_region_variant	22	R/SENILFGMGNPLLDITX	aga/agTGAAAATATTCTCTTTGGAATGGGAAATCCTCTTCTTGACATCACTa	-	IMPACT=HIGH	STRAND=1	SYMBOL=ADK	SYMBOL_SOURCE=VGNC	BIOTYPE=protein_coding	ENSP=ENSCAFP00000051852
18	chr5	68150092	G/T	ENSCAFG00000019957	ENSCAFT00000031763.4	Transcript	missense_variant	364	R/L	cGc/cTc	-	IMPACT=MODERATE	STRAND=1	SYMBOL=KCNG4	SYMBOL_SOURCE=VGNC	BIOTYPE=protein_coding	ENSP=ENSCAFP00000029574	SIFT=deleterious(0)
18	chr5	81277384	G/T	ENSCAFG00000020318	ENSCAFT00000032360.3	Transcript	missense_variant	79	L/M	Ctg/Atg	-	IMPACT=MODERATE	STRAND=-1	SYMBOL=PLA2G15	SYMBOL_SOURCE=VGNC	BIOTYPE=protein_coding	ENSP=ENSCAFP00000030134	SIFT=tolerated(0.16)
18	chr6	7719771	G/A	ENSCAFG00000013712	ENSCAFT00000021747.4	Transcript	synonymous_variant	102	S	tcG/tcA	-	IMPACT=LOW	STRAND=1	SYMBOL=ALKBH4	SYMBOL_SOURCE=VGNC	BIOTYPE=protein_coding	ENSP=ENSCAFP00000020199
18	chr6	11438932	C/A	ENSCAFG00000015635	ENSCAFT00000024775.4	Transcript	missense_variant	8	P/T	Ccc/Acc	-	IMPACT=MODERATE	STRAND=1	BIOTYPE=protein_coding	ENSP=ENSCAFP00000022984	SIFT=deleterious(0)
18	chr6	11438932	C/A	ENSCAFG00000015559	ENSCAFT00000075210.1	Transcript	synonymous_variant	3	G	ggG/ggT	-	IMPACT=LOW	STRAND=-1	SYMBOL=PMS2	SYMBOL_SOURCE=VGNC	BIOTYPE=protein_coding	ENSP=ENSCAFP00000057222
18	chr9	4233118	G/T	ENSCAFG00000005097	ENSCAFT00000093017.1	Transcript	missense_variant	448	R/L	cGc/cTc	-	IMPACT=MODERATE	STRAND=1	SYMBOL=RHBDF2	SYMBOL_SOURCE=VGNC	BIOTYPE=protein_coding	ENSP=ENSCAFP00000047053	SIFT=deleterious(0.02)
18	chr9	49958251	G/A	ENSCAFG00000023757	ENSCAFT00000031449.4	Transcript	stop_gained	940	W/*	tGg/tAg	-	IMPACT=HIGH	STRAND=1	SYMBOL=ADAMTSL2	SYMBOL_SOURCE=VGNC	BIOTYPE=protein_coding	ENSP=ENSCAFP00000029273
18	chrX	35657424	C/A	ENSCAFG00000025044	ENSCAFT00000022615.4	Transcript	missense_variant	391	R/L	cGc/cTc	-	IMPACT=MODERATE	STRAND=-1	BIOTYPE=protein_coding	ENSP=ENSCAFP00000021000	SIFT=tolerated(0.18)
18	chrX	53301925	C/A	ENSCAFG00000016734	ENSCAFT00000026496.4	Transcript	missense_variant	78	L/M	Ctg/Atg	-	IMPACT=MODERATE	STRAND=1	SYMBOL=EFNB1	SYMBOL_SOURCE=VGNC	BIOTYPE=protein_coding	ENSP=ENSCAFP00000024607	SIFT=deleterious(0.01)
1	chr1	88303683	C/A	ENSCAFG00000029645	ENSCAFT00000045995.2	Transcript	missense_variant	69	V/F	Gtc/Ttc	-	IMPACT=MODERATE	STRAND=-1	SYMBOL=FXN	SYMBOL_SOURCE=VGNC	BIOTYPE=protein_coding	ENSP=ENSCAFP00000036075	SIFT=deleterious(0.01)
1	chr11	67528787	C/A	ENSCAFG00000003192	ENSCAFT00000005133.3	Transcript	missense_variant	78	P/Q	cCg/cAg	-	IMPACT=MODERATE	STRAND=1	SYMBOL=SLC31A2	SYMBOL_SOURCE=VGNC	BIOTYPE=protein_coding	ENSP=ENSCAFP00000004757	SIFT=tolerated(0.21)
1	chr22	50364224	T/C	ENSCAFG00000005851	ENSCAFT00000009437.3	Transcript	synonymous_variant	5	P	ccA/ccG	-	IMPACT=LOW	STRAND=-1	BIOTYPE=protein_coding	ENSP=ENSCAFP00000038247
1	chr27	13828146	T/A	ENSCAFG00000009975	ENSCAFT00000080514.1	Transcript	missense_variant,splice_region_variant	445	Y/N	Tac/Aac	-	IMPACT=MODERATE	STRAND=1	SYMBOL=SLC2A13	SYMBOL_SOURCE=VGNC	BIOTYPE=protein_coding	ENSP=ENSCAFP00000062967	SIFT=tolerated(0.33)
1	chr4	43503636	C/A	ENSCAFG00000017137	ENSCAFT00000077072.1	Transcript	missense_variant	1318	G/C	Ggt/Tgt	-	IMPACT=MODERATE	STRAND=-1	SYMBOL=TENM2	SYMBOL_SOURCE=VGNC	BIOTYPE=protein_coding	ENSP=ENSCAFP00000058076	SIFT=deleterious(0.04)
1	chr9	1558485	G/A	ENSCAFG00000005636	ENSCAFT00000009068.3	Transcript	missense_variant	563	R/C	Cgc/Tgc	-	IMPACT=MODERATE	STRAND=-1	SYMBOL=CARD14	SYMBOL_SOURCE=VGNC	BIOTYPE=protein_coding	ENSP=ENSCAFP00000008411	SIFT=tolerated(0.07)
1	chrX	115150033	C/T	ENSCAFG00000019057	ENSCAFT00000030264.4	Transcript	synonymous_variant	241	G	ggC/ggT	-	IMPACT=LOW	STRAND=1	BIOTYPE=protein_coding	ENSP=ENSCAFP00000028119
19	chr1	106804086	C/A	ENSCAFG00000003555	ENSCAFT00000071909.1	Transcript	missense_variant	517	S/R	agC/agA	-	IMPACT=MODERATE	STRAND=1	SYMBOL=TSKS	SYMBOL_SOURCE=VGNC	BIOTYPE=protein_coding	ENSP=ENSCAFP00000047296	SIFT=deleterious_low_confidence(0)
19	chr1	114640029	G/T	ENSCAFG00000005937	ENSCAFT00000009592.4	Transcript	missense_variant	956	S/R	agC/agA	-	IMPACT=MODERATE	STRAND=-1	SYMBOL=CATSPERG	SYMBOL_SOURCE=VGNC	BIOTYPE=protein_coding	ENSP=ENSCAFP00000008907	SIFT=deleterious(0)
19	chr16	20313435	G/T	ENSCAFG00000032520	ENSCAFT00000079760.1	Transcript	missense_variant	470	L/I	Ctc/Atc	-	IMPACT=MODERATE	STRAND=-1	SYMBOL=PTPRN2	SYMBOL_SOURCE=VGNC	BIOTYPE=protein_coding	ENSP=ENSCAFP00000054939	SIFT=tolerated(0.14)
19	chr16	26031942	G/T	ENSCAFG00000005828	ENSCAFT00000009398.3	Transcript	missense_variant	322	S/I	aGc/aTc	-	IMPACT=MODERATE	STRAND=1	BIOTYPE=protein_coding	ENSP=ENSCAFP00000032150	SIFT=deleterious(0.04)
19	chr2	69456682	C/T	ENSCAFG00000010930	ENSCAFT00000082020.1	Transcript	synonymous_variant	1460	H	caC/caT	-	IMPACT=LOW	STRAND=1	SYMBOL=COL16A1	SYMBOL_SOURCE=VGNC	BIOTYPE=protein_coding	ENSP=ENSCAFP00000060091
19	chr21	30140324	C/T	ENSCAFG00000031093	ENSCAFT00000037667.1	Transcript	missense_variant	106	A/V	gCg/gTg	-	IMPACT=MODERATE	STRAND=1	BIOTYPE=protein_coding	ENSP=ENSCAFP00000033215	SIFT=tolerated(0.05)
19	chr27	25374882	G/T	ENSCAFG00000031280	ENSCAFT00000049622.2	Transcript	missense_variant	383	R/L	cGc/cTc	-	IMPACT=MODERATE	STRAND=1	SYMBOL=KCNJ8	SYMBOL_SOURCE=VGNC	BIOTYPE=protein_coding	ENSP=ENSCAFP00000036689	SIFT=tolerated(0.06)
19	chr27	36537730	G/-	ENSCAFG00000024781	ENSCAFT00000047026.3	Transcript	frameshift_variant	311	R/X	aGg/ag	-	IMPACT=HIGH	STRAND=1	BIOTYPE=protein_coding	ENSP=ENSCAFP00000043218
19	chr3	69119542	C/A	ENSCAFG00000015463	ENSCAFT00000024522.3	Transcript	missense_variant	111	S/R	agC/agA	-	IMPACT=MODERATE	STRAND=1	SYMBOL=ZNF518B	SYMBOL_SOURCE=VGNC	BIOTYPE=protein_coding	ENSP=ENSCAFP00000022764	SIFT=tolerated(0.15)
19	chr31	34154866	G/T	ENSCAFG00000010037	ENSCAFT00000015967.4	Transcript	missense_variant	1221	L/I	Cta/Ata	-	IMPACT=MODERATE	STRAND=-1	SYMBOL=BRWD1	SYMBOL_SOURCE=VGNC	BIOTYPE=protein_coding	ENSP=ENSCAFP00000014769	SIFT=tolerated(1)
19	chr34	12675674	A/G	ENSCAFG00000011212	ENSCAFT00000080543.1	Transcript	missense_variant	1047	H/R	cAt/cGt	-	IMPACT=MODERATE	STRAND=1	SYMBOL=PIK3CA	SYMBOL_SOURCE=VGNC	BIOTYPE=protein_coding	ENSP=ENSCAFP00000048355	SIFT=tolerated(0.11)
19	chr34	26493670	T/C	ENSCAFG00000014295	ENSCAFT00000061152.1	Transcript	synonymous_variant	1273	Y	taT/taC	-	IMPACT=LOW	STRAND=1	SYMBOL=SMC4	SYMBOL_SOURCE=VGNC	BIOTYPE=protein_coding	ENSP=ENSCAFP00000057911
19	chr35	23690710	T/C	ENSCAFG00000029445	ENSCAFT00000016787.3	Transcript	synonymous_variant	127	K	aaA/aaG	-	IMPACT=LOW	STRAND=-1	SYMBOL=H2BC1	SYMBOL_SOURCE=HGNC	HGNC_ID=H2BC1	BIOTYPE=protein_coding	ENSP=ENSCAFP00000015533
19	chr36	28960629	C/A	ENSCAFG00000028669	ENSCAFT00000046981.2	Transcript	missense_variant	680	A/E	gCg/gAg	-	IMPACT=MODERATE	STRAND=1	SYMBOL=FAM171B	SYMBOL_SOURCE=VGNC	BIOTYPE=protein_coding	ENSP=ENSCAFP00000042521	SIFT=deleterious(0.01)
19	chr5	9975710	G/T	ENSCAFG00000049666	ENSCAFT00000078308.1	Transcript	synonymous_variant	300	V	gtC/gtA	-	IMPACT=LOW	STRAND=-1	BIOTYPE=protein_coding	ENSP=ENSCAFP00000054316
19	chr5	33234258	G/T	ENSCAFG00000017078	ENSCAFT00000081003.1	Transcript	missense_variant	79	G/V	gGc/gTc	-	IMPACT=MODERATE	STRAND=1	SYMBOL=NDEL1	SYMBOL_SOURCE=VGNC	BIOTYPE=protein_coding	ENSP=ENSCAFP00000045516	SIFT=deleterious_low_confidence(0)
19	chr5	57367525	C/A	ENSCAFG00000019405	ENSCAFT00000030855.5	Transcript	missense_variant	1119	L/M	Ctg/Atg	-	IMPACT=MODERATE	STRAND=1	SYMBOL=PLCH2	SYMBOL_SOURCE=VGNC	BIOTYPE=protein_coding	ENSP=ENSCAFP00000028689	SIFT=deleterious_low_confidence(0)
19	chr6	9034034	C/A	ENSCAFG00000014282	ENSCAFT00000038242.4	Transcript	missense_variant	138	E/D	gaG/gaT	-	IMPACT=MODERATE	STRAND=-1	SYMBOL=GNB2	SYMBOL_SOURCE=VGNC	BIOTYPE=protein_coding	ENSP=ENSCAFP00000033929	SIFT=deleterious(0.04)
19	chr7	42778453	C/T	ENSCAFG00000017169	ENSCAFT00000027191.4	Transcript	synonymous_variant	525	L	ctC/ctT	-	IMPACT=LOW	STRAND=1	SYMBOL=ADAR	SYMBOL_SOURCE=VGNC	BIOTYPE=protein_coding	ENSP=ENSCAFP00000025289
19	chr9	4538144	G/T	ENSCAFG00000005043	ENSCAFT00000066931.1	Transcript	synonymous_variant	67	R	cgG/cgT	-	IMPACT=LOW	STRAND=1	SYMBOL=EXOC7	SYMBOL_SOURCE=VGNC	BIOTYPE=protein_coding	ENSP=ENSCAFP00000055256
19	chrX	13826146	G/T	ENSCAFG00000012783	ENSCAFT00000078218.1	Transcript	missense_variant	1040	Q/H	caG/caT	-	IMPACT=MODERATE	STRAND=1	SYMBOL=NHS	SYMBOL_SOURCE=VGNC	BIOTYPE=protein_coding	ENSP=ENSCAFP00000047996	SIFT=tolerated_low_confidence(0.08)
20	chr11	66601551	C/G	ENSCAFG00000003013	ENSCAFT00000075085.1	Transcript	missense_variant	571	E/Q	Gaa/Caa	-	IMPACT=MODERATE	STRAND=-1	SYMBOL=SUSD1	SYMBOL_SOURCE=VGNC	BIOTYPE=protein_coding	ENSP=ENSCAFP00000063441	SIFT=tolerated(0.4)
20	chr15	33618939	C/T	ENSCAFG00000006166	ENSCAFT00000009975.1	Transcript	missense_variant	34	G/R	Gga/Aga	-	IMPACT=MODERATE	STRAND=-1	BIOTYPE=protein_coding	ENSP=ENSCAFP00000038344	SIFT=deleterious(0.05)
20	chr15	50189453	G/A	ENSCAFG00000008141	ENSCAFT00000012962.5	Transcript	stop_gained	705	R/*	Cga/Tga	-	IMPACT=HIGH	STRAND=-1	SYMBOL=FBXW7	SYMBOL_SOURCE=VGNC	BIOTYPE=protein_coding	ENSP=ENSCAFP00000011996
20	chr21	27751393	C/T	ENSCAFG00000024035	ENSCAFT00000037228.3	Transcript	missense_variant	77	M/I	atG/atA	-	IMPACT=MODERATE	STRAND=-1	BIOTYPE=protein_coding	ENSP=ENSCAFP00000032697	SIFT=tolerated(0.25)
20	chr26	37906404	-/T	ENSCAFG00000015670	ENSCAFT00000087317.1	Transcript	frameshift_variant	240-241	-/X	-/T	-	IMPACT=HIGH	STRAND=1	SYMBOL=PTEN	SYMBOL_SOURCE=VGNC	BIOTYPE=protein_coding	ENSP=ENSCAFP00000045099
20	chr27	44801036	G/T	ENSCAFG00000016076	ENSCAFT00000025513.4	Transcript	missense_variant	132	K/N	aaG/aaT	-	IMPACT=MODERATE	STRAND=1	SYMBOL=IL17RA	SYMBOL_SOURCE=VGNC	BIOTYPE=protein_coding	ENSP=ENSCAFP00000023688	SIFT=deleterious(0.01)
20	chr33	4906259	G/T	ENSCAFG00000009117	ENSCAFT00000012306.6	Transcript	missense_variant	1404	A/S	Gct/Tct	-	IMPACT=MODERATE	STRAND=1	SYMBOL=CRYBG3	SYMBOL_SOURCE=HGNC	HGNC_ID=CRYBG3	BIOTYPE=protein_coding	ENSP=ENSCAFP00000011407	SIFT=deleterious(0.04)
20	chr36	14987842	C/G	ENSCAFG00000012487	ENSCAFT00000019832.4	Transcript	missense_variant	562	A/G	gCt/gGt	-	IMPACT=MODERATE	STRAND=1	SYMBOL=MYO3B	SYMBOL_SOURCE=VGNC	BIOTYPE=protein_coding	ENSP=ENSCAFP00000018396	SIFT=tolerated(0.46)
20	chr38	11745909	A/G	ENSCAFG00000010731	ENSCAFT00000017072.4	Transcript	missense_variant	174	L/P	cTt/cCt	-	IMPACT=MODERATE	STRAND=-1	SYMBOL=USH2A	SYMBOL_SOURCE=VGNC	BIOTYPE=protein_coding	ENSP=ENSCAFP00000015796	SIFT=deleterious(0)
20	chr4	36749569	C/A	ENSCAFG00000016657	ENSCAFT00000043870.3	Transcript	stop_gained	844	E/*	Gag/Tag	-	IMPACT=HIGH	STRAND=-1	SYMBOL=CDHR2	SYMBOL_SOURCE=VGNC	BIOTYPE=protein_coding	ENSP=ENSCAFP00000041458
20	chr9	180174	A/C	ENSCAFG00000006048	ENSCAFT00000045577.2	Transcript	missense_variant	778	N/T	aAc/aCc	-	IMPACT=MODERATE	STRAND=1	SYMBOL=CCDC57	SYMBOL_SOURCE=VGNC	BIOTYPE=protein_coding	ENSP=ENSCAFP00000038170	SIFT=tolerated(0.58)
20	chr9	24960673	G/C	ENSCAFG00000016870	ENSCAFT00000026707.3	Transcript	missense_variant	191	P/A	Cca/Gca	-	IMPACT=MODERATE	STRAND=-1	SYMBOL=HOXB13	SYMBOL_SOURCE=VGNC	BIOTYPE=protein_coding	ENSP=ENSCAFP00000024813	SIFT=deleterious(0.02)
20	chr9	38255354	-/AGTG	ENSCAFG00000018318	ENSCAFT00000029092.4	Transcript	frameshift_variant	194-195	-/SX	-/AGTG	-	IMPACT=HIGH	STRAND=1	SYMBOL=NLE1	SYMBOL_SOURCE=HGNC	HGNC_ID=NLE1	BIOTYPE=protein_coding	ENSP=ENSCAFP00000027051
20	chr9	53545808	A/T	ENSCAFG00000019950	ENSCAFT00000031743.5	Transcript	missense_variant	2183	S/T	Tcc/Acc	-	IMPACT=MODERATE	STRAND=-1	SYMBOL=HMCN2	SYMBOL_SOURCE=HGNC	HGNC_ID=HMCN2	BIOTYPE=protein_coding	ENSP=ENSCAFP00000029555	SIFT=tolerated(0.27)
21	chr1	112088221	C/A	ENSCAFG00000004858	ENSCAFT00000082880.1	Transcript	stop_gained	1330	E/*	Gag/Tag	-	IMPACT=HIGH	STRAND=-1	SYMBOL=CIC	SYMBOL_SOURCE=VGNC	BIOTYPE=protein_coding	ENSP=ENSCAFP00000051102
21	chr11	26562351	T/A	ENSCAFG00000001330	ENSCAFT00000071548.1	Transcript	missense_variant	158	N/I	aAt/aTt	-	IMPACT=MODERATE	STRAND=-1	SYMBOL=SIL1	SYMBOL_SOURCE=VGNC	BIOTYPE=protein_coding	ENSP=ENSCAFP00000064361	SIFT=tolerated(0.14)
21	chr12	35361029	G/A	ENSCAFG00000002645	ENSCAFT00000060326.1	Transcript	missense_variant	853	G/S	Ggc/Agc	-	IMPACT=MODERATE	STRAND=1	SYMBOL=KCNQ5	SYMBOL_SOURCE=VGNC	BIOTYPE=protein_coding	ENSP=ENSCAFP00000054861	SIFT=tolerated_low_confidence(0.09)
21	chr13	11679160	G/A	ENSCAFG00000000749	ENSCAFT00000001155.4	Transcript	missense_variant	3	S/F	tCc/tTc	-	IMPACT=MODERATE	STRAND=-1	BIOTYPE=protein_coding	ENSP=ENSCAFP00000039430	SIFT=tolerated(0.09)
21	chr13	29299031	C/A	ENSCAFG00000001124	ENSCAFT00000001722.3	Transcript	missense_variant,splice_region_variant	311	A/E	gCg/gAg	-	IMPACT=MODERATE	STRAND=1	SYMBOL=PHF20L1	SYMBOL_SOURCE=VGNC	BIOTYPE=protein_coding	ENSP=ENSCAFP00000001584	SIFT=tolerated_low_confidence(0.97)
21	chr14	20839017	C/T	ENSCAFG00000002129	ENSCAFT00000003358.5	Transcript	missense_variant	5	R/H	cGc/cAc	-	IMPACT=MODERATE	STRAND=-1	SYMBOL=PDK4	SYMBOL_SOURCE=VGNC	BIOTYPE=protein_coding	ENSP=ENSCAFP00000003118	SIFT=deleterious(0.01)
21	chr14	42003461	G/T	ENSCAFG00000003014	ENSCAFT00000004835.3	Transcript	missense_variant	313	L/M	Ctg/Atg	-	IMPACT=MODERATE	STRAND=-1	SYMBOL=TRIL	SYMBOL_SOURCE=VGNC	BIOTYPE=protein_coding	ENSP=ENSCAFP00000004481	SIFT=deleterious(0.01)
21	chr15	17782247	C/G	ENSCAFG00000032205	ENSCAFT00000083904.1	Transcript	missense_variant	200	E/Q	Gag/Cag	-	IMPACT=MODERATE	STRAND=-1	SYMBOL=OSGEP	SYMBOL_SOURCE=VGNC	BIOTYPE=protein_coding	ENSP=ENSCAFP00000062850	SIFT=deleterious(0)
21	chr16	35579930	C/T	ENSCAFG00000006686	ENSCAFT00000010765.4	Transcript	missense_variant	115	A/V	gCc/gTc	-	IMPACT=MODERATE	STRAND=1	SYMBOL=MFHAS1	SYMBOL_SOURCE=HGNC	HGNC_ID=MFHAS1	BIOTYPE=protein_coding	ENSP=ENSCAFP00000009975	SIFT=tolerated(0.58)
21	chr17	7647472	A/G	ENSCAFG00000003464	ENSCAFT00000067059.1	Transcript	synonymous_variant	309	L	ctA/ctG	-	IMPACT=LOW	STRAND=1	SYMBOL=ATP6V1C2	SYMBOL_SOURCE=VGNC	BIOTYPE=protein_coding	ENSP=ENSCAFP00000063742
21	chr17	7905157	C/T	ENSCAFG00000003486	ENSCAFT00000005602.3	Transcript	synonymous_variant	216	I	atC/atT	-	IMPACT=LOW	STRAND=1	SYMBOL=C17H2orf50	SYMBOL_SOURCE=VGNC	BIOTYPE=protein_coding	ENSP=ENSCAFP00000005189
21	chr17	48656214	C/A	ENSCAFG00000008471	ENSCAFT00000013437.4	Transcript	missense_variant	263	L/I	Ctc/Atc	-	IMPACT=MODERATE	STRAND=1	SYMBOL=CCDC142	SYMBOL_SOURCE=VGNC	BIOTYPE=protein_coding	ENSP=ENSCAFP00000012431	SIFT=deleterious(0.03)
21	chr18	12448363	A/C	ENSCAFG00000003720	ENSCAFT00000006033.5	Transcript	missense_variant	988	K/T	aAa/aCa	-	IMPACT=MODERATE	STRAND=1	SYMBOL=NRCAM	SYMBOL_SOURCE=VGNC	BIOTYPE=protein_coding	ENSP=ENSCAFP00000005590	SIFT=deleterious(0)
21	chr20	2479137	T/G	ENSCAFG00000004143	ENSCAFT00000006644.3	Transcript	missense_variant	179	K/Q	Aag/Cag	-	IMPACT=MODERATE	STRAND=-1	SYMBOL=GATA2	SYMBOL_SOURCE=VGNC	BIOTYPE=protein_coding	ENSP=ENSCAFP00000006152	SIFT=deleterious(0.01)
21	chr24	37945607	G/T	ENSCAFG00000011738	ENSCAFT00000018662.4	Transcript	synonymous_variant	906	R	Cga/Aga	-	IMPACT=LOW	STRAND=-1	SYMBOL=SALL4	SYMBOL_SOURCE=HGNC	HGNC_ID=SALL4	BIOTYPE=protein_coding	ENSP=ENSCAFP00000017287
21	chr25	51113380	A/C	ENSCAFG00000012816	ENSCAFT00000020346.5	Transcript	missense_variant	980	K/Q	Aag/Cag	-	IMPACT=MODERATE	STRAND=1	SYMBOL=SNED1	SYMBOL_SOURCE=VGNC	BIOTYPE=protein_coding	ENSP=ENSCAFP00000018878	SIFT=deleterious_low_confidence(0.02)
21	chr3	27233427	G/A	ENSCAFG00000009031	ENSCAFT00000014358.5	Transcript	missense_variant	727	S/F	tCt/tTt	-	IMPACT=MODERATE	STRAND=-1	SYMBOL=CMYA5	SYMBOL_SOURCE=VGNC	BIOTYPE=protein_coding	ENSP=ENSCAFP00000013279	SIFT=deleterious(0.01)
21	chr3	27233429	A/G	ENSCAFG00000009031	ENSCAFT00000014358.5	Transcript	synonymous_variant	726	T	acT/acC	-	IMPACT=LOW	STRAND=-1	SYMBOL=CMYA5	SYMBOL_SOURCE=VGNC	BIOTYPE=protein_coding	ENSP=ENSCAFP00000013279
21	chr3	49164854	A/G	ENSCAFG00000011376	ENSCAFT00000018095.5	Transcript	synonymous_variant	914	E	gaA/gaG	-	IMPACT=LOW	STRAND=1	SYMBOL=AKAP13	SYMBOL_SOURCE=VGNC	BIOTYPE=protein_coding	ENSP=ENSCAFP00000016759
21	chr30	37796476	G/A	ENSCAFG00000017937	ENSCAFT00000061421.1	Transcript	synonymous_variant	121	D	gaC/gaT	-	IMPACT=LOW	STRAND=-1	SYMBOL=CYP1A1	SYMBOL_SOURCE=VGNC	BIOTYPE=protein_coding	ENSP=ENSCAFP00000065547
21	chr34	14179179	G/T	ENSCAFG00000011582	ENSCAFT00000060021.1	Transcript	missense_variant	377	Q/H	caG/caT	-	IMPACT=MODERATE	STRAND=1	SYMBOL=FXR1	SYMBOL_SOURCE=VGNC	BIOTYPE=protein_coding	ENSP=ENSCAFP00000063380	SIFT=deleterious(0.01)
21	chr37	10283823	C/A	ENSCAFG00000012130	ENSCAFT00000019335.4	Transcript	missense_variant	77	L/M	Ctg/Atg	-	IMPACT=MODERATE	STRAND=1	SYMBOL=CFLAR	SYMBOL_SOURCE=VGNC	BIOTYPE=protein_coding	ENSP=ENSCAFP00000017933	SIFT=deleterious(0.01)
21	chr37	25780996	C/T	ENSCAFG00000015141	ENSCAFT00000024039.4	Transcript	missense_variant	318	L/F	Ctt/Ttt	-	IMPACT=MODERATE	STRAND=1	SYMBOL=ANKZF1	SYMBOL_SOURCE=VGNC	BIOTYPE=protein_coding	ENSP=ENSCAFP00000022319	SIFT=deleterious(0.01)
21	chr5	19392596	C/T	ENSCAFG00000013576	ENSCAFT00000021533.3	Transcript	missense_variant	32	A/T	Gct/Act	-	IMPACT=MODERATE	STRAND=-1	SYMBOL=HTR3B	SYMBOL_SOURCE=VGNC	BIOTYPE=protein_coding	ENSP=ENSCAFP00000019996	SIFT=tolerated(0.26)
21	chr5	32418880	G/T	ENSCAFG00000016532	ENSCAFT00000050029.3	Transcript	stop_gained	613	E/*	Gag/Tag	-	IMPACT=HIGH	STRAND=1	SYMBOL=POLR2A	SYMBOL_SOURCE=VGNC	BIOTYPE=protein_coding	ENSP=ENSCAFP00000037353
21	chr5	32960580	C/T	ENSCAFG00000016984	ENSCAFT00000073563.1	Transcript	missense_variant	957	G/E	gGa/gAa	-	IMPACT=MODERATE	STRAND=-1	SYMBOL=PER1	SYMBOL_SOURCE=VGNC	BIOTYPE=protein_coding	ENSP=ENSCAFP00000062442	SIFT=tolerated(0.17)
21	chr5	76855435	T/C	ENSCAFG00000020167	ENSCAFT00000032120.4	Transcript	missense_variant	2027	N/D	Aac/Gac	-	IMPACT=MODERATE	STRAND=-1	SYMBOL=HYDIN	SYMBOL_SOURCE=VGNC	BIOTYPE=protein_coding	ENSP=ENSCAFP00000029911	SIFT=deleterious(0.01)
21	chr7	2152120	T/G	ENSCAFG00000010884	ENSCAFT00000081666.1	Transcript	missense_variant	1197	L/R	cTg/cGg	-	IMPACT=MODERATE	STRAND=1	SYMBOL=CACNA1S	SYMBOL_SOURCE=VGNC	BIOTYPE=protein_coding	ENSP=ENSCAFP00000062804	SIFT=deleterious(0.04)
21	chr9	15334875	C/A	ENSCAFG00000010970	ENSCAFT00000017454.4	Transcript	missense_variant	41	L/F	ttG/ttT	-	IMPACT=MODERATE	STRAND=-1	BIOTYPE=protein_coding	ENSP=ENSCAFP00000016161	SIFT=tolerated_low_confidence(0.22)
22	chr1	25088134	G/T	ENSCAFG00000000184	ENSCAFT00000000292.5	Transcript	missense_variant	412	A/S	Gct/Tct	-	IMPACT=MODERATE	STRAND=1	SYMBOL=MOXD1	SYMBOL_SOURCE=VGNC	BIOTYPE=protein_coding	ENSP=ENSCAFP00000000263	SIFT=tolerated(0.18)
22	chr1	39471379	G/T	ENSCAFG00000000366	ENSCAFT00000073735.1	Transcript	missense_variant	898	A/S	Gca/Tca	-	IMPACT=MODERATE	STRAND=1	SYMBOL=SASH1	SYMBOL_SOURCE=VGNC	BIOTYPE=protein_coding	ENSP=ENSCAFP00000054218	SIFT=tolerated_low_confidence(0.69)
22	chr1	62098484	G/C	ENSCAFG00000001002	ENSCAFT00000043737.3	Transcript	missense_variant	78	D/H	Gat/Cat	-	IMPACT=MODERATE	STRAND=1	SYMBOL=SMPDL3A	SYMBOL_SOURCE=VGNC	BIOTYPE=protein_coding	ENSP=ENSCAFP00000038422	SIFT=tolerated(0.05)
22	chr1	117120418	G/T	ENSCAFG00000006960	ENSCAFT00000011172.4	Transcript	missense_variant	58	P/T	Ccc/Acc	-	IMPACT=MODERATE	STRAND=-1	SYMBOL=TMEM147	SYMBOL_SOURCE=VGNC	BIOTYPE=protein_coding	ENSP=ENSCAFP00000010348	SIFT=deleterious(0.02)
22	chr11	51669964	C/T	ENSCAFG00000002000	ENSCAFT00000003168.5	Transcript	missense_variant	146	R/Q	cGa/cAa	-	IMPACT=MODERATE	STRAND=-1	SYMBOL=PIGO	SYMBOL_SOURCE=HGNC	HGNC_ID=PIGO	BIOTYPE=protein_coding	ENSP=ENSCAFP00000002943	SIFT=deleterious(0.01)
22	chr12	63903112	-/TTGGGTTGCTTATGAGAAGCCTGGATTTACAGGTCATCA	ENSCAFG00000003710	ENSCAFT00000085387.1	Transcript	inframe_insertion,splice_region_variant	1228	I/IWVAYEKPGFTGHH	att/atTTGGGTTGCTTATGAGAAGCCTGGATTTACAGGTCATCAt	-	IMPACT=MODERATE	STRAND=1	SYMBOL=CRYBG1	SYMBOL_SOURCE=VGNC	BIOTYPE=protein_coding	ENSP=ENSCAFP00000054778
22	chr13	43459367	G/T	ENSCAFG00000001903	ENSCAFT00000077061.1	Transcript	missense_variant	594	R/L	cGc/cTc	-	IMPACT=MODERATE	STRAND=1	SYMBOL=ATP10D	SYMBOL_SOURCE=VGNC	BIOTYPE=protein_coding	ENSP=ENSCAFP00000056032	SIFT=tolerated(0.73)
22	chr13	44417083	C/G	ENSCAFG00000001972	ENSCAFT00000087888.1	Transcript	missense_variant	406	R/T	aGa/aCa	-	IMPACT=MODERATE	STRAND=-1	SYMBOL=FRYL	SYMBOL_SOURCE=VGNC	BIOTYPE=protein_coding	ENSP=ENSCAFP00000045217	SIFT=deleterious(0)
22	chr14	27256406	C/A	ENSCAFG00000002308	ENSCAFT00000003620.5	Transcript	missense_variant	183	Q/H	caG/caT	-	IMPACT=MODERATE	STRAND=-1	SYMBOL=VWDE	SYMBOL_SOURCE=VGNC	BIOTYPE=protein_coding	ENSP=ENSCAFP00000003350	SIFT=tolerated(0.18)
22	chr18	39357517	C/A	ENSCAFG00000008025	ENSCAFT00000012805.4	Transcript	missense_variant	183	P/H	cCc/cAc	-	IMPACT=MODERATE	STRAND=1	BIOTYPE=protein_coding	ENSP=ENSCAFP00000011854	SIFT=deleterious(0)
22	chr18	43082715	C/A	ENSCAFG00000009203	ENSCAFT00000014635.3	Transcript	stop_gained	104	C/*	tgC/tgA	-	IMPACT=HIGH	STRAND=1	SYMBOL=CHRM4	SYMBOL_SOURCE=VGNC	BIOTYPE=protein_coding	ENSP=ENSCAFP00000013535
22	chr2	10265345	A/T	ENSCAFG00000004210	ENSCAFT00000063523.1	Transcript	missense_variant	288	I/N	aTt/aAt	-	IMPACT=MODERATE	STRAND=-1	SYMBOL=ARMC3	SYMBOL_SOURCE=VGNC	BIOTYPE=protein_coding	ENSP=ENSCAFP00000063465	SIFT=deleterious(0)
22	chr2	54707502	G/T	ENSCAFG00000007822	ENSCAFT00000012510.4	Transcript	stop_gained	1663	E/*	Gag/Tag	-	IMPACT=HIGH	STRAND=1	SYMBOL=BDP1	SYMBOL_SOURCE=VGNC	BIOTYPE=protein_coding	ENSP=ENSCAFP00000011585
22	chr2	58153143	G/T	ENSCAFG00000008483	ENSCAFT00000069305.1	Transcript	stop_gained	214	S/*	tCg/tAg	-	IMPACT=HIGH	STRAND=-1	SYMBOL=NDRG4	SYMBOL_SOURCE=VGNC	BIOTYPE=protein_coding	ENSP=ENSCAFP00000063580
22	chr20	8723691	A/G	ENSCAFG00000005486	ENSCAFT00000045050.3	Transcript	synonymous_variant	4	L	Tta/Cta	-	IMPACT=LOW	STRAND=-1	SYMBOL=SETD5	SYMBOL_SOURCE=VGNC	BIOTYPE=protein_coding	ENSP=ENSCAFP00000040943
22	chr20	37410260	C/A	ENSCAFG00000009717	ENSCAFT00000015444.4	Transcript	missense_variant	898	S/I	aGc/aTc	-	IMPACT=MODERATE	STRAND=-1	SYMBOL=DNAH1	SYMBOL_SOURCE=VGNC	BIOTYPE=protein_coding	ENSP=ENSCAFP00000014288	SIFT=tolerated(0.27)
22	chr20	38766422	C/G	ENSCAFG00000010293	ENSCAFT00000016332.4	Transcript	synonymous_variant	192	P	ccC/ccG	-	IMPACT=LOW	STRAND=1	SYMBOL=CISH	SYMBOL_SOURCE=VGNC	BIOTYPE=protein_coding	ENSP=ENSCAFP00000015107
22	chr22	7526025	C/A	ENSCAFG00000004644	ENSCAFT00000073522.1	Transcript	synonymous_variant	437	G	ggC/ggA	-	IMPACT=LOW	STRAND=1	SYMBOL=ENOX1	SYMBOL_SOURCE=VGNC	BIOTYPE=protein_coding	ENSP=ENSCAFP00000046775
22	chr22	52541770	G/A	ENSCAFG00000006008	ENSCAFT00000009691.4	Transcript	synonymous_variant	69	C	tgC/tgT	-	IMPACT=LOW	STRAND=-1	SYMBOL=SLC10A2	SYMBOL_SOURCE=VGNC	BIOTYPE=protein_coding	ENSP=ENSCAFP00000008996
22	chr24	33172129	G/T	ENSCAFG00000009774	ENSCAFT00000015515.3	Transcript	stop_gained	257	E/*	Gag/Tag	-	IMPACT=HIGH	STRAND=1	SYMBOL=ZSWIM3	SYMBOL_SOURCE=VGNC	BIOTYPE=protein_coding	ENSP=ENSCAFP00000014355
22	chr25	38031497	A/G	ENSCAFG00000010292	ENSCAFT00000083440.1	Transcript	missense_variant	855	L/P	cTc/cCc	-	IMPACT=MODERATE	STRAND=-1	SYMBOL=DOCK10	SYMBOL_SOURCE=VGNC	BIOTYPE=protein_coding	ENSP=ENSCAFP00000053943	SIFT=deleterious(0)
22	chr26	9447810	-/TTGG	ENSCAFG00000008764	ENSCAFT00000013920.4	Transcript	frameshift_variant	584	C/FGX	tgt/tTTGGgt	-	IMPACT=HIGH	STRAND=1	BIOTYPE=protein_coding	ENSP=ENSCAFP00000012880
22	chr26	9447811	T/G	ENSCAFG00000008764	ENSCAFT00000013920.4	Transcript	missense_variant	584	C/W	tgT/tgG	-	IMPACT=MODERATE	STRAND=1	BIOTYPE=protein_coding	ENSP=ENSCAFP00000012880	SIFT=tolerated(0.18)
22	chr28	9289141	A/T	ENSCAFG00000008433	ENSCAFT00000048334.3	Transcript	missense_variant	222	T/S	Act/Tct	-	IMPACT=MODERATE	STRAND=1	SYMBOL=ENTPD1	SYMBOL_SOURCE=VGNC	BIOTYPE=protein_coding	ENSP=ENSCAFP00000042078	SIFT=tolerated(0.23)
22	chr28	9289143	-/TTG	ENSCAFG00000008433	ENSCAFT00000048334.3	Transcript	inframe_insertion	222	T/TC	act/acTTGt	-	IMPACT=MODERATE	STRAND=1	SYMBOL=ENTPD1	SYMBOL_SOURCE=VGNC	BIOTYPE=protein_coding	ENSP=ENSCAFP00000042078
22	chr28	11106552	G/A	ENSCAFG00000009271	ENSCAFT00000066361.1	Transcript	synonymous_variant	488	V	gtC/gtT	-	IMPACT=LOW	STRAND=-1	SYMBOL=CRTAC1	SYMBOL_SOURCE=VGNC	BIOTYPE=protein_coding	ENSP=ENSCAFP00000056352
22	chr28	30007996	T/G	ENSCAFG00000012270	ENSCAFT00000019531.4	Transcript	synonymous_variant	45	A	gcT/gcG	-	IMPACT=LOW	STRAND=1	SYMBOL=SEC23IP	SYMBOL_SOURCE=VGNC	BIOTYPE=protein_coding	ENSP=ENSCAFP00000018116
22	chr29	13164879	A/G	ENSCAFG00000007203	ENSCAFT00000011551.4	Transcript	missense_variant	29	S/P	Tcc/Ccc	-	IMPACT=MODERATE	STRAND=-1	SYMBOL=GGH	SYMBOL_SOURCE=VGNC	BIOTYPE=protein_coding	ENSP=ENSCAFP00000010704	SIFT=tolerated(0.33)
22	chr31	39741064	A/G	ENSCAFG00000046312	ENSCAFT00000080512.1	Transcript	missense_variant	368	N/D	Aac/Gac	-	IMPACT=MODERATE	STRAND=1	SYMBOL=DIP2A	SYMBOL_SOURCE=HGNC	HGNC_ID=DIP2A	BIOTYPE=protein_coding	ENSP=ENSCAFP00000063350	SIFT=deleterious(0)
22	chr33	29822047	G/C	ENSCAFG00000013067	ENSCAFT00000065867.1	Transcript	missense_variant	45	E/Q	Gag/Cag	-	IMPACT=MODERATE	STRAND=1	SYMBOL=PAK2	SYMBOL_SOURCE=VGNC	BIOTYPE=protein_coding	ENSP=ENSCAFP00000064510	SIFT=deleterious_low_confidence(0)
22	chr36	9900607	G/T	ENSCAFG00000010630	ENSCAFT00000044256.2	Transcript	missense_variant,splice_region_variant	505	T/N	aCt/aAt	-	IMPACT=MODERATE	STRAND=-1	SYMBOL=COBLL1	SYMBOL_SOURCE=VGNC	BIOTYPE=protein_coding	ENSP=ENSCAFP00000041894	SIFT=deleterious(0.01)
22	chr38	21274094	C/G	ENSCAFG00000012850	ENSCAFT00000070629.1	Transcript	synonymous_variant	281	V	gtG/gtC	-	IMPACT=LOW	STRAND=-1	SYMBOL=NDUFS2	SYMBOL_SOURCE=VGNC	BIOTYPE=protein_coding	ENSP=ENSCAFP00000043480
22	chr5	19550997	G/A	ENSCAFG00000013730	ENSCAFT00000042961.3	Transcript	missense_variant	9	G/R	Ggg/Agg	-	IMPACT=MODERATE	STRAND=1	SYMBOL=TMPRSS5	SYMBOL_SOURCE=VGNC	BIOTYPE=protein_coding	ENSP=ENSCAFP00000042876	SIFT=tolerated_low_confidence(0.27)
22	chr5	30180960	C/G	ENSCAFG00000015219	ENSCAFT00000024162.4	Transcript	missense_variant	1251	W/C	tgG/tgC	-	IMPACT=MODERATE	STRAND=-1	SYMBOL=ZZEF1	SYMBOL_SOURCE=VGNC	BIOTYPE=protein_coding	ENSP=ENSCAFP00000022430	SIFT=deleterious(0)
22	chr5	36769025	G/A	ENSCAFG00000017863	ENSCAFT00000028351.4	Transcript	missense_variant	884	V/M	Gtg/Atg	-	IMPACT=MODERATE	STRAND=1	SYMBOL=MYOCD	SYMBOL_SOURCE=VGNC	BIOTYPE=protein_coding	ENSP=ENSCAFP00000026366	SIFT=tolerated(1)
22	chr5	55020575	G/T	ENSCAFG00000019068	ENSCAFT00000030282.4	Transcript	missense_variant	429	Q/K	Caa/Aaa	-	IMPACT=MODERATE	STRAND=-1	SYMBOL=LRRC42	SYMBOL_SOURCE=VGNC	BIOTYPE=protein_coding	ENSP=ENSCAFP00000028135
22	chr5	56934984	G/C	ENSCAFG00000019209	ENSCAFT00000035575.3	Transcript	synonymous_variant	658	T	acC/acG	-	IMPACT=LOW	STRAND=-1	SYMBOL=CFAP74	SYMBOL_SOURCE=HGNC	HGNC_ID=CFAP74	BIOTYPE=protein_coding	ENSP=ENSCAFP00000030849
22	chr6	37887440	G/A	ENSCAFG00000030295	ENSCAFT00000045914.2	Transcript	synonymous_variant	1453	L	ctC/ctT	-	IMPACT=LOW	STRAND=-1	BIOTYPE=protein_coding	ENSP=ENSCAFP00000041411
22	chr6	38211947	C/G	ENSCAFG00000019340	ENSCAFT00000030729.3	Transcript	missense_variant	111	V/L	Gtg/Ctg	-	IMPACT=MODERATE	STRAND=-1	SYMBOL=PAQR4	SYMBOL_SOURCE=VGNC	BIOTYPE=protein_coding	ENSP=ENSCAFP00000028563	SIFT=tolerated(0.08)
22	chr7	15480372	C/A	ENSCAFG00000024596	ENSCAFT00000037938.1	Transcript	synonymous_variant	377	P	ccG/ccT	-	IMPACT=LOW	STRAND=-1	SYMBOL=ZNF648	SYMBOL_SOURCE=VGNC	BIOTYPE=protein_coding	ENSP=ENSCAFP00000033589
22	chr7	56976002	C/A	ENSCAFG00000018002	ENSCAFT00000028589.5	Transcript	missense_variant	110	S/Y	tCc/tAc	-	IMPACT=MODERATE	STRAND=1	SYMBOL=KLHL14	SYMBOL_SOURCE=VGNC	BIOTYPE=protein_coding	ENSP=ENSCAFP00000026590	SIFT=deleterious(0.01)
22	chr8	22005483	G/A	ENSCAFG00000013953	ENSCAFT00000022133.4	Transcript	missense_variant	648	P/L	cCa/cTa	-	IMPACT=MODERATE	STRAND=-1	SYMBOL=FSCB	SYMBOL_SOURCE=VGNC	BIOTYPE=protein_coding	ENSP=ENSCAFP00000036736	SIFT=tolerated(0.1)
23	chr11	58140400	A/T	ENSCAFG00000002596	ENSCAFT00000089714.1	Transcript	missense_variant	511	Q/L	cAa/cTa	-	IMPACT=MODERATE	STRAND=1	SYMBOL=ZNF189	SYMBOL_SOURCE=VGNC	BIOTYPE=protein_coding	ENSP=ENSCAFP00000047587	SIFT=tolerated(0.14)
23	chr15	35123763	C/T	ENSCAFG00000006273	ENSCAFT00000046550.3	Transcript	splice_region_variant,synonymous_variant	855	Q	caG/caA	-	IMPACT=LOW	STRAND=-1	SYMBOL=FGD6	SYMBOL_SOURCE=VGNC	BIOTYPE=protein_coding	ENSP=ENSCAFP00000038449
23	chr16	41398557	TCTTCTTCTCTTTTTC/-	ENSCAFG00000007135	ENSCAFT00000076294.1	Transcript	frameshift_variant	31-36	RKREED/X	aGAAAAAGAGAAGAAGAt/at	-	IMPACT=HIGH	STRAND=-1	BIOTYPE=protein_coding	ENSP=ENSCAFP00000045360
23	chr2	59328941	G/T	ENSCAFG00000008933	ENSCAFT00000060465.1	Transcript	missense_variant	445	N/K	aaC/aaA	-	IMPACT=MODERATE	STRAND=-1	SYMBOL=NLRC5	SYMBOL_SOURCE=VGNC	BIOTYPE=protein_coding	ENSP=ENSCAFP00000046691	SIFT=deleterious(0.02)
23	chr20	57556690	C/T	ENSCAFG00000023991	ENSCAFT00000037156.4	Transcript	synonymous_variant	122	L	ctC/ctT	-	IMPACT=LOW	STRAND=1	SYMBOL=CBARP	SYMBOL_SOURCE=VGNC	BIOTYPE=protein_coding	ENSP=ENSCAFP00000032612
23	chr21	29261733	C/A	ENSCAFG00000031297	ENSCAFT00000010250.3	Transcript	missense_variant	166	L/I	Cta/Ata	-	IMPACT=MODERATE	STRAND=1	BIOTYPE=protein_coding	ENSP=ENSCAFP00000009506	SIFT=deleterious(0)
23	chr23	10565737	T/A	ENSCAFG00000005204	ENSCAFT00000008400.4	Transcript	missense_variant	350	N/K	aaT/aaA	-	IMPACT=MODERATE	STRAND=1	SYMBOL=CTNNB1	SYMBOL_SOURCE=VGNC	BIOTYPE=protein_coding	ENSP=ENSCAFP00000007783	SIFT=deleterious(0)
23	chr25	50186343	-/TCATGTGAAGGAT	ENSCAFG00000044257	ENSCAFT00000064087.1	Transcript	stop_gained,frameshift_variant	312	G/VM*RMX	ggc/gTCATGTGAAGGATgc	-	IMPACT=HIGH	STRAND=1	BIOTYPE=protein_coding	ENSP=ENSCAFP00000062888
23	chr28	17474864	G/A	ENSCAFG00000010623	ENSCAFT00000016888.4	Transcript	missense_variant	968	G/E	gGg/gAg	-	IMPACT=MODERATE	STRAND=1	SYMBOL=SORCS3	SYMBOL_SOURCE=VGNC	BIOTYPE=protein_coding	ENSP=ENSCAFP00000015628	SIFT=deleterious(0.01)
23	chr3	58695347	GCACCT/-	ENSCAFG00000023508	ENSCAFT00000022752.5	Transcript	inframe_deletion	884-886	EHL/E	gaGCACCTg/gag	rs852871036	IMPACT=MODERATE	STRAND=1	BIOTYPE=protein_coding	ENSP=ENSCAFP00000021132
23	chr34	12660822	TGGATTAGAAGATTTGCTGAACCCTATTGG/-	ENSCAFG00000011212	ENSCAFT00000080543.1	Transcript	inframe_deletion	450-460	HGLEDLLNPIG/H	caTGGATTAGAAGATTTGCTGAACCCTATTGGt/cat	-	IMPACT=MODERATE	STRAND=1	SYMBOL=PIK3CA	SYMBOL_SOURCE=VGNC	BIOTYPE=protein_coding	ENSP=ENSCAFP00000048355
23	chr35	24092174	C/T	ENSCAFG00000024295	ENSCAFT00000037525.3	Transcript	synonymous_variant	56	G	ggC/ggT	-	IMPACT=LOW	STRAND=1	BIOTYPE=protein_coding	ENSP=ENSCAFP00000033054
23	chr37	453092	C/T	ENSCAFG00000009373	ENSCAFT00000014918.5	Transcript	synonymous_variant	554	N	aaC/aaT	-	IMPACT=LOW	STRAND=1	SYMBOL=ANKAR	SYMBOL_SOURCE=VGNC	BIOTYPE=protein_coding	ENSP=ENSCAFP00000013806
23	chr38	750063	G/A	ENSCAFG00000009623	ENSCAFT00000088123.1	Transcript	synonymous_variant	136	S	agC/agT	-	IMPACT=LOW	STRAND=-1	SYMBOL=REN	SYMBOL_SOURCE=VGNC	BIOTYPE=protein_coding	ENSP=ENSCAFP00000061818
23	chr38	750065	T/A	ENSCAFG00000009623	ENSCAFT00000088123.1	Transcript	missense_variant	136	S/C	Agc/Tgc	-	IMPACT=MODERATE	STRAND=-1	SYMBOL=REN	SYMBOL_SOURCE=VGNC	BIOTYPE=protein_coding	ENSP=ENSCAFP00000061818	SIFT=deleterious(0)
23	chr4	23729338	C/T	ENSCAFG00000014617	ENSCAFT00000023218.5	Transcript	missense_variant	344	D/N	Gat/Aat	-	IMPACT=MODERATE	STRAND=-1	SYMBOL=ECD	SYMBOL_SOURCE=VGNC	BIOTYPE=protein_coding	ENSP=ENSCAFP00000021560	SIFT=tolerated(0.45)
23	chr5	11286420	C/T	ENSCAFG00000011656	ENSCAFT00000018493.3	Transcript	missense_variant	277	P/S	Cct/Tct	-	IMPACT=MODERATE	STRAND=1	SYMBOL=CLMP	SYMBOL_SOURCE=HGNC	HGNC_ID=CLMP	BIOTYPE=protein_coding	ENSP=ENSCAFP00000017128	SIFT=deleterious(0.01)
23	chr6	9367343	C/G	ENSCAFG00000014551	ENSCAFT00000023104.4	Transcript	missense_variant	476	S/C	tCt/tGt	-	IMPACT=MODERATE	STRAND=1	SYMBOL=GAL3ST4	SYMBOL_SOURCE=VGNC	BIOTYPE=protein_coding	ENSP=ENSCAFP00000021451	SIFT=deleterious(0.01)
23	chr9	29225795	C/A	ENSCAFG00000017331	ENSCAFT00000027460.4	Transcript	missense_variant	487	H/N	Cac/Aac	-	IMPACT=MODERATE	STRAND=1	SYMBOL=KIF2B	SYMBOL_SOURCE=VGNC	BIOTYPE=protein_coding	ENSP=ENSCAFP00000025537	SIFT=deleterious(0)
23	chrX	32293644	C/A	ENSCAFG00000023429	ENSCAFT00000036001.3	Transcript	missense_variant	44	S/Y	tCc/tAc	-	IMPACT=MODERATE	STRAND=1	BIOTYPE=protein_coding	ENSP=ENSCAFP00000031324	SIFT=tolerated(1)
23	chrX	67682301	A/T	ENSCAFG00000017419	ENSCAFT00000075734.1	Transcript	missense_variant	573	N/Y	Aat/Tat	-	IMPACT=MODERATE	STRAND=1	SYMBOL=DACH2	SYMBOL_SOURCE=VGNC	BIOTYPE=protein_coding	ENSP=ENSCAFP00000058206	SIFT=deleterious(0.01)
23	chrX	122070802	T/G	ENSCAFG00000019521	ENSCAFT00000031071.4	Transcript	stop_gained	1041	Y/*	taT/taG	-	IMPACT=HIGH	STRAND=1	SYMBOL=FLNA	SYMBOL_SOURCE=VGNC	BIOTYPE=protein_coding	ENSP=ENSCAFP00000028904
24	chr11	15360685	T/C	ENSCAFG00000000578	ENSCAFT00000000891.2	Transcript	missense_variant	167	E/G	gAa/gGa	rs851370736	IMPACT=MODERATE	STRAND=-1	BIOTYPE=protein_coding	ENSP=ENSCAFP00000000813	SIFT=tolerated(1)
24	chr12	14361393	G/C	ENSCAFG00000002020	ENSCAFT00000003193.4	Transcript	missense_variant	50	Q/H	caG/caC	-	IMPACT=MODERATE	STRAND=1	SYMBOL=ENPP4	SYMBOL_SOURCE=VGNC	BIOTYPE=protein_coding	ENSP=ENSCAFP00000002967	SIFT=tolerated(0.8)
24	chr17	21090016	A/G	ENSCAFG00000004673	ENSCAFT00000007514.3	Transcript	missense_variant	149	M/V	Atg/Gtg	-	IMPACT=MODERATE	STRAND=1	SYMBOL=KHK	SYMBOL_SOURCE=VGNC	BIOTYPE=protein_coding	ENSP=ENSCAFP00000006956	SIFT=deleterious(0)
24	chr17	61135535	C/T	ENSCAFG00000012978	ENSCAFT00000020605.5	Transcript	synonymous_variant	197	E	gaG/gaA	-	IMPACT=LOW	STRAND=-1	SYMBOL=RPTN	SYMBOL_SOURCE=VGNC	BIOTYPE=protein_coding	ENSP=ENSCAFP00000019123
24	chr20	8027192	T/G	ENSCAFG00000005076	ENSCAFT00000071623.1	Transcript	synonymous_variant	1185	A	gcT/gcG	-	IMPACT=LOW	STRAND=1	SYMBOL=ATP2B2	SYMBOL_SOURCE=VGNC	BIOTYPE=protein_coding	ENSP=ENSCAFP00000055717
24	chr20	48521288	C/T	ENSCAFG00000016398	ENSCAFT00000025997.6	Transcript	missense_variant	430	R/Q	cGg/cAg	-	IMPACT=MODERATE	STRAND=-1	SYMBOL=DCAF15	SYMBOL_SOURCE=VGNC	BIOTYPE=protein_coding	ENSP=ENSCAFP00000024135	SIFT=deleterious(0.04)
24	chr26	24278890	A/C	ENSCAFG00000013087	ENSCAFT00000020764.4	Transcript	missense_variant	659	F/C	tTt/tGt	-	IMPACT=MODERATE	STRAND=-1	SYMBOL=PATZ1	SYMBOL_SOURCE=VGNC	BIOTYPE=protein_coding	ENSP=ENSCAFP00000019277	SIFT=deleterious_low_confidence(0)
24	chr27	22261798	G/A	ENSCAFG00000011428	ENSCAFT00000093055.1	Transcript	missense_variant	106	G/D	gGt/gAt	-	IMPACT=MODERATE	STRAND=1	SYMBOL=KRAS	SYMBOL_SOURCE=VGNC	BIOTYPE=protein_coding	ENSP=ENSCAFP00000064230	SIFT=deleterious_low_confidence(0)
24	chr27	36571161	C/T	ENSCAFG00000024781	ENSCAFT00000047026.3	Transcript	missense_variant	1125	R/C	Cgc/Tgc	-	IMPACT=MODERATE	STRAND=1	BIOTYPE=protein_coding	ENSP=ENSCAFP00000043218	SIFT=deleterious(0.02)
24	chr29	36313705	-/TATTTCCATACAGAAGCTTTCCAGTGAATCTCGCTACATAATTTATGAGTTTTGGGA	ENSCAFG00000009026	ENSCAFT00000014344.4	Transcript	inframe_insertion,splice_region_variant	280	R/RISIQKLSSESRYIIYEFWD	cgt/cgTATTTCCATACAGAAGCTTTCCAGTGAATCTCGCTACATAATTTATGAGTTTTGGGAt	-	IMPACT=MODERATE	STRAND=1	SYMBOL=NECAB1	SYMBOL_SOURCE=VGNC	BIOTYPE=protein_coding	ENSP=ENSCAFP00000013265
24	chr30	14572904	C/A	ENSCAFG00000014277	ENSCAFT00000092271.1	Transcript	missense_variant	15	S/Y	tCc/tAc	-	IMPACT=MODERATE	STRAND=1	SYMBOL=DUT	SYMBOL_SOURCE=VGNC	BIOTYPE=protein_coding	ENSP=ENSCAFP00000045686	SIFT=tolerated_low_confidence(0.56)
24	chr32	1384803	T/G	ENSCAFG00000008652	ENSCAFT00000084279.1	Transcript	synonymous_variant	1848	L	ctT/ctG	-	IMPACT=LOW	STRAND=1	SYMBOL=SHROOM3	SYMBOL_SOURCE=VGNC	BIOTYPE=protein_coding	ENSP=ENSCAFP00000053352
24	chr32	37530959	C/A	ENSCAFG00000012328	ENSCAFT00000037270.3	Transcript	missense_variant	537	V/L	Gtg/Ttg	-	IMPACT=MODERATE	STRAND=-1	SYMBOL=PRSS12	SYMBOL_SOURCE=VGNC	BIOTYPE=protein_coding	ENSP=ENSCAFP00000032748	SIFT=deleterious(0)
24	chr34	12662978	G/C	ENSCAFG00000011212	ENSCAFT00000080543.1	Transcript	missense_variant	545	E/D	gaG/gaC	-	IMPACT=MODERATE	STRAND=1	SYMBOL=PIK3CA	SYMBOL_SOURCE=VGNC	BIOTYPE=protein_coding	ENSP=ENSCAFP00000048355	SIFT=tolerated(0.17)
24	chr5	31344363	G/T	ENSCAFG00000015535	ENSCAFT00000024626.4	Transcript	missense_variant	86	G/V	gGc/gTc	-	IMPACT=MODERATE	STRAND=1	SYMBOL=DHX33	SYMBOL_SOURCE=VGNC	BIOTYPE=protein_coding	ENSP=ENSCAFP00000022848	SIFT=deleterious_low_confidence(0)
24	chr5	68275686	G/C	ENSCAFG00000019967	ENSCAFT00000031779.4	Transcript	missense_variant	940	E/Q	Gag/Cag	-	IMPACT=MODERATE	STRAND=1	SYMBOL=MBTPS1	SYMBOL_SOURCE=VGNC	BIOTYPE=protein_coding	ENSP=ENSCAFP00000029588	SIFT=tolerated(0.42)
24	chr7	10940733	G/A	ENSCAFG00000012355	ENSCAFT00000019611.4	Transcript	missense_variant	175	R/Q	cGg/cAg	-	IMPACT=MODERATE	STRAND=1	SYMBOL=TATDN3	SYMBOL_SOURCE=VGNC	BIOTYPE=protein_coding	ENSP=ENSCAFP00000018192	SIFT=deleterious(0.01)
24	chr7	13546355	G/A	ENSCAFG00000007327	ENSCAFT00000011727.3	Transcript	missense_variant	15	R/H	cGc/cAc	-	IMPACT=MODERATE	STRAND=1	BIOTYPE=protein_coding	ENSP=ENSCAFP00000040097	SIFT=tolerated_low_confidence(0.06)
24	chr7	31244057	G/T	ENSCAFG00000015574	ENSCAFT00000024682.5	Transcript	synonymous_variant	685	T	acC/acA	-	IMPACT=LOW	STRAND=-1	SYMBOL=DUSP27	SYMBOL_SOURCE=VGNC	BIOTYPE=protein_coding	ENSP=ENSCAFP00000022900
24	chr7	68471814	C/T	ENSCAFG00000018380	ENSCAFT00000029199.2	Transcript	missense_variant	4	D/N	Gat/Aat	-	IMPACT=MODERATE	STRAND=-1	BIOTYPE=protein_coding	ENSP=ENSCAFP00000036717	SIFT=tolerated(1)
24	chr8	22646863	A/C	ENSCAFG00000014085	ENSCAFT00000022368.4	Transcript	missense_variant	865	I/M	atT/atG	-	IMPACT=MODERATE	STRAND=-1	SYMBOL=MIS18BP1	SYMBOL_SOURCE=VGNC	BIOTYPE=protein_coding	ENSP=ENSCAFP00000020774	SIFT=tolerated(0.15)
24	chr8	22646864	A/C	ENSCAFG00000014085	ENSCAFT00000022368.4	Transcript	missense_variant	865	I/S	aTt/aGt	-	IMPACT=MODERATE	STRAND=-1	SYMBOL=MIS18BP1	SYMBOL_SOURCE=VGNC	BIOTYPE=protein_coding	ENSP=ENSCAFP00000020774	SIFT=tolerated(0.76)
24	chr9	19040070	A/C	ENSCAFG00000014136	ENSCAFT00000059751.1	Transcript	missense_variant	644	E/A	gAa/gCa	-	IMPACT=MODERATE	STRAND=1	SYMBOL=GPATCH8	SYMBOL_SOURCE=VGNC	BIOTYPE=protein_coding	ENSP=ENSCAFP00000064184	SIFT=deleterious_low_confidence(0.01)
24	chr9	21904642	C/T	ENSCAFG00000016012	ENSCAFT00000025399.4	Transcript	synonymous_variant	432	S	tcC/tcT	-	IMPACT=LOW	STRAND=1	SYMBOL=KRT27	SYMBOL_SOURCE=VGNC	BIOTYPE=protein_coding	ENSP=ENSCAFP00000023584
24	chrX	118738393	CCGCCGCCACCACCG/-	ENSCAFG00000019116	ENSCAFT00000045840.2	Transcript	inframe_deletion	340-344	PPPPP/-	CCGCCGCCACCACCG/-	-	IMPACT=MODERATE	STRAND=1	SYMBOL=MAMLD1	SYMBOL_SOURCE=VGNC	BIOTYPE=protein_coding	ENSP=ENSCAFP00000038864
25	chr1	101257568	G/A	ENSCAFG00000024642	ENSCAFT00000037993.3	Transcript	missense_variant	150	V/M	Gtg/Atg	-	IMPACT=MODERATE	STRAND=1	BIOTYPE=protein_coding	ENSP=ENSCAFP00000033650	SIFT=tolerated(1)
25	chr12	44903837	G/A	ENSCAFG00000002987	ENSCAFT00000093899.1	Transcript	synonymous_variant	519	G	ggC/ggT	-	IMPACT=LOW	STRAND=-1	SYMBOL=TBX18	SYMBOL_SOURCE=VGNC	BIOTYPE=protein_coding	ENSP=ENSCAFP00000055663
25	chr13	37247191	-/GGCTGGGCT	ENSCAFG00000001317	ENSCAFT00000070227.1	Transcript	inframe_insertion	206	P/PAQP	ccc/ccAGCCCAGCCc	-	IMPACT=MODERATE	STRAND=-1	SYMBOL=EEF1D	SYMBOL_SOURCE=VGNC	BIOTYPE=protein_coding	ENSP=ENSCAFP00000064763
25	chr14	1572925	G/A	ENSCAFG00000024736	ENSCAFT00000038187.2	Transcript	missense_variant	50	R/W	Cgg/Tgg	-	IMPACT=MODERATE	STRAND=-1	SYMBOL=OR2W3	SYMBOL_SOURCE=HGNC	HGNC_ID=OR2W3	BIOTYPE=protein_coding	ENSP=ENSCAFP00000033868	SIFT=tolerated(0.18)
25	chr14	44991496	G/A	ENSCAFG00000031062	ENSCAFT00000047196.2	Transcript	missense_variant	523	G/R	Gga/Aga	-	IMPACT=MODERATE	STRAND=1	BIOTYPE=protein_coding	ENSP=ENSCAFP00000037571	SIFT=tolerated(0.62)
25	chr2	36886736	CTGTCCGTCCGTGCCTGAGGCCCCG/-	ENSCAFG00000006239	ENSCAFT00000010074.5	Transcript	frameshift_variant	1152-1160	SGASGTDGQ/X	agCGGGGCCTCAGGCACGGACGGACAG/ag	-	IMPACT=HIGH	STRAND=-1	SYMBOL=PCDH12	SYMBOL_SOURCE=VGNC	BIOTYPE=protein_coding	ENSP=ENSCAFP00000009344
25	chr20	37559484	C/T	ENSCAFG00000009881	ENSCAFT00000015704.4	Transcript	missense_variant	432	A/T	Gct/Act	-	IMPACT=MODERATE	STRAND=-1	SYMBOL=ALAS1	SYMBOL_SOURCE=VGNC	BIOTYPE=protein_coding	ENSP=ENSCAFP00000014534	SIFT=deleterious(0)
25	chr21	16019242	A/G	ENSCAFG00000004609	ENSCAFT00000007424.4	Transcript	missense_variant	699	V/A	gTa/gCa	-	IMPACT=MODERATE	STRAND=-1	SYMBOL=PCF11	SYMBOL_SOURCE=VGNC	BIOTYPE=protein_coding	ENSP=ENSCAFP00000006880	SIFT=tolerated(0.55)
25	chr23	40262721	G/T	ENSCAFG00000008047	ENSCAFT00000012834.3	Transcript	missense_variant	252	A/S	Gca/Tca	-	IMPACT=MODERATE	STRAND=1	BIOTYPE=protein_coding	ENSP=ENSCAFP00000061675	SIFT=tolerated(0.09)
25	chr27	40235372	A/C	ENSCAFG00000015325	ENSCAFT00000044162.2	Transcript	missense_variant	174	E/A	gAg/gCg	-	IMPACT=MODERATE	STRAND=1	SYMBOL=AKAP3	SYMBOL_SOURCE=VGNC	BIOTYPE=protein_coding	ENSP=ENSCAFP00000041886	SIFT=deleterious(0)
25	chr3	61574730	C/T	ENSCAFG00000014845	ENSCAFT00000023571.4	Transcript	missense_variant	812	G/R	Gga/Aga	-	IMPACT=MODERATE	STRAND=-1	SYMBOL=FAM193A	SYMBOL_SOURCE=VGNC	BIOTYPE=protein_coding	ENSP=ENSCAFP00000021885	SIFT=deleterious_low_confidence(0)
25	chr32	12787997	G/A	ENSCAFG00000029213	ENSCAFT00000048592.2	Transcript	missense_variant	118	P/L	cCt/cTt	-	IMPACT=MODERATE	STRAND=-1	BIOTYPE=protein_coding	ENSP=ENSCAFP00000054605	SIFT=deleterious(0)
25	chr38	20337286	G/A	ENSCAFG00000013086	ENSCAFT00000061123.1	Transcript	missense_variant	341	R/W	Cgg/Tgg	-	IMPACT=MODERATE	STRAND=-1	BIOTYPE=protein_coding	ENSP=ENSCAFP00000063631	SIFT=deleterious_low_confidence(0)
25	chr7	42320035	G/A	ENSCAFG00000016988	ENSCAFT00000026904.4	Transcript	missense_variant	257	D/N	Gac/Aac	-	IMPACT=MODERATE	STRAND=1	SYMBOL=GBA	SYMBOL_SOURCE=VGNC	BIOTYPE=protein_coding	ENSP=ENSCAFP00000025007	SIFT=deleterious(0.03)
25	chr7	42340871	G/A	ENSCAFG00000017037	ENSCAFT00000026980.5	Transcript	synonymous_variant	36	S	tcG/tcA	-	IMPACT=LOW	STRAND=1	SYMBOL=MUC1	SYMBOL_SOURCE=VGNC	BIOTYPE=protein_coding	ENSP=ENSCAFP00000025082
25	chr7	42340872	T/A	ENSCAFG00000017037	ENSCAFT00000026980.5	Transcript	missense_variant	37	S/T	Tcc/Acc	-	IMPACT=MODERATE	STRAND=1	SYMBOL=MUC1	SYMBOL_SOURCE=VGNC	BIOTYPE=protein_coding	ENSP=ENSCAFP00000025082	SIFT=tolerated(1)
25	chr7	73345159	G/A	ENSCAFG00000018597	ENSCAFT00000029520.4	Transcript	synonymous_variant	1855	S	agC/agT	-	IMPACT=LOW	STRAND=-1	SYMBOL=LAMA1	SYMBOL_SOURCE=VGNC	BIOTYPE=protein_coding	ENSP=ENSCAFP00000027440
25	chr8	2312136	A/G	ENSCAFG00000024337	ENSCAFT00000037720.3	Transcript	synonymous_variant	75	K	aaA/aaG	-	IMPACT=LOW	STRAND=1	BIOTYPE=protein_coding	ENSP=ENSCAFP00000033289
25	chr9	21688047	T/C	ENSCAFG00000041345	ENSCAFT00000063115.1	Transcript	synonymous_variant	4	C	tgT/tgC	-	IMPACT=LOW	STRAND=1	BIOTYPE=protein_coding	ENSP=ENSCAFP00000057986
25	chr9	30330263	G/A	ENSCAFG00000030851	ENSCAFT00000043952.2	Transcript	synonymous_variant	93	S	tcG/tcA	-	IMPACT=LOW	STRAND=1	SYMBOL=HLF	SYMBOL_SOURCE=VGNC	BIOTYPE=protein_coding	ENSP=ENSCAFP00000039190
25	chrX	35998005	A/C	ENSCAFG00000014358	ENSCAFT00000087999.1	Transcript	synonymous_variant	420	P	ccT/ccG	-	IMPACT=LOW	STRAND=-1	SYMBOL=CASK	SYMBOL_SOURCE=VGNC	BIOTYPE=protein_coding	ENSP=ENSCAFP00000044853
26	chr14	646516	T/-	ENSCAFG00000029790	ENSCAFT00000001778.4	Transcript	frameshift_variant	641	F/X	Ttc/tc	-	IMPACT=HIGH	STRAND=1	SYMBOL=TRIM17	SYMBOL_SOURCE=VGNC	BIOTYPE=protein_coding	ENSP=ENSCAFP00000001637
26	chr14	44991496	G/A	ENSCAFG00000031062	ENSCAFT00000047196.2	Transcript	missense_variant	523	G/R	Gga/Aga	-	IMPACT=MODERATE	STRAND=1	BIOTYPE=protein_coding	ENSP=ENSCAFP00000037571	SIFT=tolerated(0.62)
26	chr17	58750859	GGGATGGGAGGGT/-	ENSCAFG00000011378	ENSCAFT00000018079.4	Transcript	frameshift_variant	455-459	HPPIP/X	cACCCTCCCATCCCc/cc	-	IMPACT=HIGH	STRAND=-1	SYMBOL=ANKRD34A	SYMBOL_SOURCE=VGNC	BIOTYPE=protein_coding	ENSP=ENSCAFP00000016745
26	chr18	25564748	A/C	ENSCAFG00000006512	ENSCAFT00000068366.1	Transcript	synonymous_variant	122	A	gcT/gcG	-	IMPACT=LOW	STRAND=-1	SYMBOL=ANO9	SYMBOL_SOURCE=VGNC	BIOTYPE=protein_coding	ENSP=ENSCAFP00000063519
26	chr18	40711801	T/C	ENSCAFG00000041058	ENSCAFT00000087568.1	Transcript	synonymous_variant	21	R	agA/agG	-	IMPACT=LOW	STRAND=-1	BIOTYPE=protein_coding	ENSP=ENSCAFP00000065498
26	chr2	19960866	C/T	ENSCAFG00000004568	ENSCAFT00000007375.3	Transcript	missense_variant	2417	A/V	gCt/gTt	-	IMPACT=MODERATE	STRAND=1	SYMBOL=CUBN	SYMBOL_SOURCE=VGNC	BIOTYPE=protein_coding	ENSP=ENSCAFP00000006833	SIFT=tolerated(0.1)
26	chr20	55196934	T/A	ENSCAFG00000015323	ENSCAFT00000043878.3	Transcript	missense_variant	418	L/M	Ttg/Atg	-	IMPACT=MODERATE	STRAND=1	SYMBOL=PLIN4	SYMBOL_SOURCE=VGNC	BIOTYPE=protein_coding	ENSP=ENSCAFP00000035972	SIFT=tolerated(0.15)
26	chr20	55582928	G/A	ENSCAFG00000019158	ENSCAFT00000030426.4	Transcript	missense_variant	506	R/Q	cGg/cAg	-	IMPACT=MODERATE	STRAND=1	SYMBOL=EEF2	SYMBOL_SOURCE=VGNC	BIOTYPE=protein_coding	ENSP=ENSCAFP00000028268	SIFT=tolerated(0.29)
26	chr23	45265822	AATGGTGGGTTC/-	ENSCAFG00000008429	ENSCAFT00000049134.2	Transcript	splice_donor_variant,coding_sequence_variant,intron_variant	153-?	-	-	-	IMPACT=HIGH	STRAND=1	SYMBOL=SELENOT	SYMBOL_SOURCE=VGNC	BIOTYPE=protein_coding	ENSP=ENSCAFP00000038460
26	chr26	22732865	A/G	ENSCAFG00000012243	ENSCAFT00000019446.5	Transcript	synonymous_variant	592	V	gtA/gtG	-	IMPACT=LOW	STRAND=1	SYMBOL=NEFH	SYMBOL_SOURCE=VGNC	BIOTYPE=protein_coding	ENSP=ENSCAFP00000018040
26	chr27	5526085	A/C	ENSCAFG00000008718	ENSCAFT00000081492.1	Transcript	missense_variant	890	M/L	Atg/Ctg	-	IMPACT=MODERATE	STRAND=1	SYMBOL=KMT2D	SYMBOL_SOURCE=VGNC	BIOTYPE=protein_coding	ENSP=ENSCAFP00000056212
26	chr3	52372631	G/A	ENSCAFG00000011760	ENSCAFT00000082743.1	Transcript	synonymous_variant	259	P	ccC/ccT	-	IMPACT=LOW	STRAND=-1	SYMBOL=POLG	SYMBOL_SOURCE=VGNC	BIOTYPE=protein_coding	ENSP=ENSCAFP00000062437
26	chr32	11428779	G/T	ENSCAFG00000009595	ENSCAFT00000015243.4	Transcript	missense_variant	698	D/Y	Gat/Tat	-	IMPACT=MODERATE	STRAND=1	SYMBOL=PKD2	SYMBOL_SOURCE=VGNC	BIOTYPE=protein_coding	ENSP=ENSCAFP00000014105	SIFT=deleterious(0)
26	chr34	12675666	T/G	ENSCAFG00000011212	ENSCAFT00000080543.1	Transcript	missense_variant	1044	N/K	aaT/aaG	-	IMPACT=MODERATE	STRAND=1	SYMBOL=PIK3CA	SYMBOL_SOURCE=VGNC	BIOTYPE=protein_coding	ENSP=ENSCAFP00000048355	SIFT=tolerated(0.14)
26	chr35	13505428	G/C	ENSCAFG00000028456	ENSCAFT00000092934.1	Transcript	synonymous_variant	171	L	ctG/ctC	-	IMPACT=LOW	STRAND=1	SYMBOL=CD83	SYMBOL_SOURCE=VGNC	BIOTYPE=protein_coding	ENSP=ENSCAFP00000056788
26	chr5	56525110	G/A	ENSCAFG00000019269	ENSCAFT00000030593.3	Transcript	synonymous_variant	115	A	gcC/gcT	-	IMPACT=LOW	STRAND=-1	SYMBOL=MXRA8	SYMBOL_SOURCE=VGNC	BIOTYPE=protein_coding	ENSP=ENSCAFP00000028430
26	chr6	39852941	C/T	ENSCAFG00000019618	ENSCAFT00000077666.1	Transcript	missense_variant	435	P/S	Ccc/Tcc	-	IMPACT=MODERATE	STRAND=1	SYMBOL=CIAO3	SYMBOL_SOURCE=VGNC	BIOTYPE=protein_coding	ENSP=ENSCAFP00000046734	SIFT=deleterious_low_confidence(0.02)
26	chr7	42340837	A/C	ENSCAFG00000017037	ENSCAFT00000026980.5	Transcript	missense_variant	25	N/T	aAc/aCc	-	IMPACT=MODERATE	STRAND=1	SYMBOL=MUC1	SYMBOL_SOURCE=VGNC	BIOTYPE=protein_coding	ENSP=ENSCAFP00000025082	SIFT=tolerated(0.86)
26	chr7	75866012	G/C	ENSCAFG00000018733	ENSCAFT00000043354.2	Transcript	missense_variant	57	R/P	cGt/cCt	-	IMPACT=MODERATE	STRAND=1	SYMBOL=VAPA	SYMBOL_SOURCE=VGNC	BIOTYPE=protein_coding	ENSP=ENSCAFP00000042605	SIFT=deleterious(0)
26	chr8	68786678	G/T	ENSCAFG00000017915	ENSCAFT00000028431.5	Transcript	missense_variant	450	A/S	Gcc/Tcc	-	IMPACT=MODERATE	STRAND=1	SYMBOL=WDR25	SYMBOL_SOURCE=VGNC	BIOTYPE=protein_coding	ENSP=ENSCAFP00000026441	SIFT=tolerated(0.59)
26	chr9	37450318	-/GTCATGTGGCTGCCGGGACTCTGCTGCATGAGGGGCTGCTGA	ENSCAFG00000018150	ENSCAFT00000028830.4	Transcript	inframe_insertion	497	T/TQQPLMQQSPGSHMT	acc/acTCAGCAGCCCCTCATGCAGCAGAGTCCCGGCAGCCACATGACc	-	IMPACT=MODERATE	STRAND=-1	SYMBOL=HNF1B	SYMBOL_SOURCE=VGNC	BIOTYPE=protein_coding	ENSP=ENSCAFP00000026810
26	chrX	101176813	A/C	ENSCAFG00000018726	ENSCAFT00000029733.5	Transcript	synonymous_variant	366	P	ccA/ccC	-	IMPACT=LOW	STRAND=1	SYMBOL=BCORL1	SYMBOL_SOURCE=VGNC	BIOTYPE=protein_coding	ENSP=ENSCAFP00000027633
26	chrX	119873791	G/A	ENSCAFG00000019046	ENSCAFT00000079727.1	Transcript	stop_gained	280	W/*	tgG/tgA	-	IMPACT=HIGH	STRAND=1	BIOTYPE=protein_coding	ENSP=ENSCAFP00000054818
27	chr1	101813715	C/T	ENSCAFG00000002501	ENSCAFT00000003937.4	Transcript	missense_variant	1133	D/N	Gac/Aac	-	IMPACT=MODERATE	STRAND=-1	SYMBOL=NLRP5	SYMBOL_SOURCE=VGNC	BIOTYPE=protein_coding	ENSP=ENSCAFP00000003638	SIFT=tolerated(0.19)
27	chr10	26898837	C/T	ENSCAFG00000001480	ENSCAFT00000002299.5	Transcript	missense_variant	612	S/N	aGc/aAc	-	IMPACT=MODERATE	STRAND=-1	SYMBOL=TRIOBP	SYMBOL_SOURCE=VGNC	BIOTYPE=protein_coding	ENSP=ENSCAFP00000002123	SIFT=tolerated_low_confidence(1)
27	chr11	11407336	G/A	ENSCAFG00000032519	ENSCAFT00000070312.1	Transcript	stop_gained	565	R/*	Cga/Tga	-	IMPACT=HIGH	STRAND=-1	BIOTYPE=protein_coding	ENSP=ENSCAFP00000055394
27	chr12	10599480	C/T	ENSCAFG00000001618	ENSCAFT00000081303.1	Transcript	missense_variant	184	M/I	atG/atA	-	IMPACT=MODERATE	STRAND=-1	SYMBOL=CCND3	SYMBOL_SOURCE=VGNC	BIOTYPE=protein_coding	ENSP=ENSCAFP00000061743	SIFT=tolerated(0.14)
27	chr14	12999714	C/T	ENSCAFG00000001790	ENSCAFT00000046641.3	Transcript	synonymous_variant	317	A	gcC/gcT	-	IMPACT=LOW	STRAND=1	SYMBOL=GRM3	SYMBOL_SOURCE=VGNC	BIOTYPE=protein_coding	ENSP=ENSCAFP00000037067
27	chr14	22323713	G/A	ENSCAFG00000031467	ENSCAFT00000043425.2	Transcript	missense_variant	692	A/T	Gcc/Acc	-	IMPACT=MODERATE	STRAND=1	BIOTYPE=protein_coding	ENSP=ENSCAFP00000043093	SIFT=tolerated(0.67)
27	chr14	22324095	A/C	ENSCAFG00000031467	ENSCAFT00000043425.2	Transcript	missense_variant	819	H/P	cAc/cCc	-	IMPACT=MODERATE	STRAND=1	BIOTYPE=protein_coding	ENSP=ENSCAFP00000043093	SIFT=tolerated(0.12)
27	chr20	34745100	C/T	ENSCAFG00000008140	ENSCAFT00000074049.1	Transcript	synonymous_variant	986	Y	taC/taT	-	IMPACT=LOW	STRAND=1	SYMBOL=ERC2	SYMBOL_SOURCE=VGNC	BIOTYPE=protein_coding	ENSP=ENSCAFP00000064839
27	chr20	44894123	G/A	ENSCAFG00000015028	ENSCAFT00000023847.4	Transcript	missense_variant	259	R/H	cGc/cAc	-	IMPACT=MODERATE	STRAND=1	SYMBOL=IL12RB1	SYMBOL_SOURCE=VGNC	BIOTYPE=protein_coding	ENSP=ENSCAFP00000022137	SIFT=tolerated(0.06)
27	chr20	44894124	C/A	ENSCAFG00000015028	ENSCAFT00000023847.4	Transcript	synonymous_variant	259	R	cgC/cgA	-	IMPACT=LOW	STRAND=1	SYMBOL=IL12RB1	SYMBOL_SOURCE=VGNC	BIOTYPE=protein_coding	ENSP=ENSCAFP00000022137
27	chr21	15979810	A/G	ENSCAFG00000004577	ENSCAFT00000007385.4	Transcript	synonymous_variant	192	N	aaT/aaC	-	IMPACT=LOW	STRAND=-1	SYMBOL=ANKRD42	SYMBOL_SOURCE=VGNC	BIOTYPE=protein_coding	ENSP=ENSCAFP00000006842
27	chr26	256644	C/G	ENSCAFG00000006033	ENSCAFT00000067736.1	Transcript	missense_variant	459	P/A	Ccc/Gcc	-	IMPACT=MODERATE	STRAND=1	SYMBOL=ZNF605	SYMBOL_SOURCE=VGNC	BIOTYPE=protein_coding	ENSP=ENSCAFP00000065883	SIFT=deleterious(0)
27	chr26	22732865	A/G	ENSCAFG00000012243	ENSCAFT00000019446.5	Transcript	synonymous_variant	592	V	gtA/gtG	-	IMPACT=LOW	STRAND=1	SYMBOL=NEFH	SYMBOL_SOURCE=VGNC	BIOTYPE=protein_coding	ENSP=ENSCAFP00000018040
27	chr26	22733696	A/T	ENSCAFG00000012243	ENSCAFT00000019446.5	Transcript	synonymous_variant	869	P	ccA/ccT	-	IMPACT=LOW	STRAND=1	SYMBOL=NEFH	SYMBOL_SOURCE=VGNC	BIOTYPE=protein_coding	ENSP=ENSCAFP00000018040
27	chr26	28241337	G/A	ENSCAFG00000013855	ENSCAFT00000021979.4	Transcript	missense_variant	76	R/C	Cgc/Tgc	-	IMPACT=MODERATE	STRAND=-1	BIOTYPE=protein_coding	ENSP=ENSCAFP00000020410	SIFT=tolerated(0.2)
27	chr27	5982539	A/G	ENSCAFG00000049012	ENSCAFT00000071361.1	Transcript	missense_variant	104	V/A	gTg/gCg	-	IMPACT=MODERATE	STRAND=-1	BIOTYPE=protein_coding	ENSP=ENSCAFP00000065234	SIFT=deleterious(0.01)
27	chr30	8429642	C/-	ENSCAFG00000009538	ENSCAFT00000015151.4	Transcript	frameshift_variant	362	R/X	Cgt/gt	-	IMPACT=HIGH	STRAND=1	SYMBOL=NUSAP1	SYMBOL_SOURCE=VGNC	BIOTYPE=protein_coding	ENSP=ENSCAFP00000014023
27	chr30	11526875	G/A	ENSCAFG00000013693	ENSCAFT00000021716.5	Transcript	synonymous_variant	1147	P	ccC/ccT	-	IMPACT=LOW	STRAND=-1	SYMBOL=DUOX2	SYMBOL_SOURCE=VGNC	BIOTYPE=protein_coding	ENSP=ENSCAFP00000020171
27	chr31	31307463	C/T	ENSCAFG00000009616	ENSCAFT00000067090.1	Transcript	missense_variant	25	S/N	aGc/aAc	-	IMPACT=MODERATE	STRAND=-1	SYMBOL=SETD4	SYMBOL_SOURCE=VGNC	BIOTYPE=protein_coding	ENSP=ENSCAFP00000060153	SIFT=deleterious(0.02)
27	chr38	11072812	G/A	ENSCAFG00000010731	ENSCAFT00000017072.4	Transcript	synonymous_variant	5035	N	aaC/aaT	-	IMPACT=LOW	STRAND=-1	SYMBOL=USH2A	SYMBOL_SOURCE=VGNC	BIOTYPE=protein_coding	ENSP=ENSCAFP00000015796
27	chr4	66739613	C/T	ENSCAFG00000018578	ENSCAFT00000048283.3	Transcript	missense_variant	586	A/T	Gcc/Acc	-	IMPACT=MODERATE	STRAND=-1	SYMBOL=ZNF131	SYMBOL_SOURCE=VGNC	BIOTYPE=protein_coding	ENSP=ENSCAFP00000039635	SIFT=tolerated_low_confidence(0.65)
27	chr6	43015450	A/C	ENSCAFG00000019929	ENSCAFT00000031706.4	Transcript	missense_variant	499	L/R	cTg/cGg	-	IMPACT=MODERATE	STRAND=-1	SYMBOL=FNDC7	SYMBOL_SOURCE=VGNC	BIOTYPE=protein_coding	ENSP=ENSCAFP00000029519	SIFT=tolerated(0.48)
27	chr6	43015452	A/C	ENSCAFG00000019929	ENSCAFT00000031706.4	Transcript	stop_gained	498	Y/*	taT/taG	-	IMPACT=HIGH	STRAND=-1	SYMBOL=FNDC7	SYMBOL_SOURCE=VGNC	BIOTYPE=protein_coding	ENSP=ENSCAFP00000029519
27	chr7	80937712	C/T	ENSCAFG00000014968	ENSCAFT00000023734.3	Transcript	missense_variant	134	M/I	atG/atA	-	IMPACT=MODERATE	STRAND=-1	BIOTYPE=protein_coding	ENSP=ENSCAFP00000022029	SIFT=tolerated_low_confidence(0.19)
2	chr25	45211243	T/G	ENSCAFG00000011893	ENSCAFT00000018891.4	Transcript	missense_variant	1538	C/G	Tgt/Ggt	-	IMPACT=MODERATE	STRAND=1	SYMBOL=MROH2A	SYMBOL_SOURCE=VGNC	BIOTYPE=protein_coding	ENSP=ENSCAFP00000017506	SIFT=deleterious(0)
2	chr28	21305971	G/T	ENSCAFG00000010661	ENSCAFT00000082923.1	Transcript	synonymous_variant	75	I	atC/atA	-	IMPACT=LOW	STRAND=-1	SYMBOL=XPNPEP1	SYMBOL_SOURCE=VGNC	BIOTYPE=protein_coding	ENSP=ENSCAFP00000046848
2	chr37	7018809	C/A	ENSCAFG00000010865	ENSCAFT00000017296.4	Transcript	missense_variant	68	W/C	tgG/tgT	-	IMPACT=MODERATE	STRAND=-1	BIOTYPE=protein_coding	ENSP=ENSCAFP00000016007	SIFT=deleterious(0)
28	chr12	1408514	CCTACGGGACCAGGAGTCATAGTCATAAGACGCAATCCATTTCAGCCTCTACTTTAAGAGGCCACTTTCCTAGGACCTGCCTAAACATTTTCACTTTTCCCACTAGCCCAGATCACTCA/-	ENSCAFG00000000690	ENSCAFT00000001076.4	Transcript	splice_acceptor_variant,splice_donor_variant,coding_sequence_variant,intron_variant	?-249	-	-	-	IMPACT=HIGH	STRAND=-1	SYMBOL=NELFE	SYMBOL_SOURCE=HGNC	HGNC_ID=NELFE	BIOTYPE=protein_coding	ENSP=ENSCAFP00000000986
28	chr17	61314617	A/T	ENSCAFG00000030938	ENSCAFT00000049887.2	Transcript	missense_variant	2198	S/T	Tct/Act	-	IMPACT=MODERATE	STRAND=-1	BIOTYPE=protein_coding	ENSP=ENSCAFP00000038503	SIFT=tolerated(0.08)
28	chr20	45478311	G/A	ENSCAFG00000015462	ENSCAFT00000024527.2	Transcript	missense_variant	137	R/H	cGc/cAc	-	IMPACT=MODERATE	STRAND=1	SYMBOL=USHBP1	SYMBOL_SOURCE=VGNC	BIOTYPE=protein_coding	ENSP=ENSCAFP00000022769	SIFT=tolerated(0.06)
28	chr20	55199495	T/G	ENSCAFG00000015323	ENSCAFT00000043878.3	Transcript	synonymous_variant	1271	T	acT/acG	-	IMPACT=LOW	STRAND=1	SYMBOL=PLIN4	SYMBOL_SOURCE=VGNC	BIOTYPE=protein_coding	ENSP=ENSCAFP00000035972
28	chr21	33973226	C/A	ENSCAFG00000007666	ENSCAFT00000065771.1	Transcript	synonymous_variant	352	P	ccG/ccT	rs851413546	IMPACT=LOW	STRAND=-1	SYMBOL=EIF4G2	SYMBOL_SOURCE=VGNC	BIOTYPE=protein_coding	ENSP=ENSCAFP00000056499
28	chr3	54103484	T/G	ENSCAFG00000012927	ENSCAFT00000045698.3	Transcript	missense_variant	981	I/S	aTt/aGt	-	IMPACT=MODERATE	STRAND=1	SYMBOL=ALPK3	SYMBOL_SOURCE=VGNC	BIOTYPE=protein_coding	ENSP=ENSCAFP00000039710	SIFT=deleterious(0)
28	chr31	38360766	A/G	ENSCAFG00000011017	ENSCAFT00000043137.2	Transcript	synonymous_variant	127	P	ccA/ccG	-	IMPACT=LOW	STRAND=1	BIOTYPE=protein_coding	ENSP=ENSCAFP00000040355
28	chr36	22384566	G/C	ENSCAFG00000014025	ENSCAFT00000061435.1	Transcript	missense_variant	1774	P/A	Cca/Gca	-	IMPACT=MODERATE	STRAND=-1	SYMBOL=TTN	SYMBOL_SOURCE=VGNC	BIOTYPE=protein_coding	ENSP=ENSCAFP00000045361
28	chr5	878985	-/CCT	ENSCAFG00000023788	ENSCAFT00000043177.3	Transcript	inframe_insertion	589-590	-/R	-/AGG	-	IMPACT=MODERATE	STRAND=-1	BIOTYPE=protein_coding	ENSP=ENSCAFP00000042498
28	chr7	29045862	T/C	ENSCAFG00000015215	ENSCAFT00000024154.4	Transcript	synonymous_variant	1259	F	ttT/ttC	-	IMPACT=LOW	STRAND=1	SYMBOL=F5	SYMBOL_SOURCE=VGNC	BIOTYPE=protein_coding	ENSP=ENSCAFP00000022424
28	chr7	42341131	A/T	ENSCAFG00000017037	ENSCAFT00000026980.5	Transcript	missense_variant	123	H/L	cAc/cTc	-	IMPACT=MODERATE	STRAND=1	SYMBOL=MUC1	SYMBOL_SOURCE=VGNC	BIOTYPE=protein_coding	ENSP=ENSCAFP00000025082	SIFT=tolerated(0.09)
28	chrX	10217019	A/T	ENSCAFG00000011799	ENSCAFT00000062342.1	Transcript	missense_variant	283	L/H	cTc/cAc	-	IMPACT=MODERATE	STRAND=-1	SYMBOL=GPM6B	SYMBOL_SOURCE=VGNC	BIOTYPE=protein_coding	ENSP=ENSCAFP00000064393	SIFT=deleterious(0)
28	chrX	40491516	T/A	ENSCAFG00000014797	ENSCAFT00000085445.1	Transcript	synonymous_variant	153	P	ccT/ccA	-	IMPACT=LOW	STRAND=1	SYMBOL=RP2	SYMBOL_SOURCE=VGNC	BIOTYPE=protein_coding	ENSP=ENSCAFP00000066792
28	chrX	51090771	A/T	ENSCAFG00000016633	ENSCAFT00000026362.4	Transcript	missense_variant,splice_region_variant	903	K/M	aAg/aTg	-	IMPACT=MODERATE	STRAND=1	SYMBOL=HEPH	SYMBOL_SOURCE=VGNC	BIOTYPE=protein_coding	ENSP=ENSCAFP00000024484	SIFT=deleterious(0.01)
29	chr1	99559030	C/T	ENSCAFG00000002366	ENSCAFT00000003710.4	Transcript	missense_variant	162	A/T	Gcc/Acc	-	IMPACT=MODERATE	STRAND=-1	SYMBOL=RPS5	SYMBOL_SOURCE=VGNC	BIOTYPE=protein_coding	ENSP=ENSCAFP00000003434	SIFT=deleterious(0.02)
29	chr12	500997	T/C	ENSCAFG00000000442	ENSCAFT00000000700.5	Transcript	missense_variant	1150	K/E	Aaa/Gaa	-	IMPACT=MODERATE	STRAND=-1	SYMBOL=MDC1	SYMBOL_SOURCE=VGNC	BIOTYPE=protein_coding	ENSP=ENSCAFP00000000644	SIFT=deleterious(0.01)
29	chr12	500998	G/A	ENSCAFG00000000442	ENSCAFT00000000700.5	Transcript	synonymous_variant	1149	S	tcC/tcT	-	IMPACT=LOW	STRAND=-1	SYMBOL=MDC1	SYMBOL_SOURCE=VGNC	BIOTYPE=protein_coding	ENSP=ENSCAFP00000000644
29	chr12	37593591	G/A	ENSCAFG00000002768	ENSCAFT00000004425.4	Transcript	synonymous_variant	238	L	Ctg/Ttg	-	IMPACT=LOW	STRAND=-1	SYMBOL=IMPG1	SYMBOL_SOURCE=VGNC	BIOTYPE=protein_coding	ENSP=ENSCAFP00000004093
29	chr14	22323395	G/A	ENSCAFG00000031467	ENSCAFT00000043425.2	Transcript	missense_variant	586	V/I	Gta/Ata	-	IMPACT=MODERATE	STRAND=1	BIOTYPE=protein_coding	ENSP=ENSCAFP00000043093	SIFT=deleterious(0.02)
29	chr14	22323396	T/A	ENSCAFG00000031467	ENSCAFT00000043425.2	Transcript	missense_variant	586	V/E	gTa/gAa	-	IMPACT=MODERATE	STRAND=1	BIOTYPE=protein_coding	ENSP=ENSCAFP00000043093	SIFT=deleterious(0)
29	chr18	47020701	-/TTTGCTTCCTATTTTTGAGAAAATTTAAGTAAGCCAAAAAAAACCCCACAATATAACACAATATACACTTAT	ENSCAFG00000046229	ENSCAFT00000060240.1	Transcript	stop_gained,inframe_insertion	52	P/P*VYIVLYCGVFFGLLKFSQK*EAK	ccg/ccATAAGTGTATATTGTGTTATATTGTGGGGTTTTTTTTGGCTTACTTAAATTTTCTCAAAAATAGGAAGCAAAg	-	IMPACT=HIGH	STRAND=-1	BIOTYPE=protein_coding	ENSP=ENSCAFP00000055029
29	chr18	49097300	G/A	ENSCAFG00000031492	ENSCAFT00000049888.2	Transcript	missense_variant	61	S/N	aGt/aAt	-	IMPACT=MODERATE	STRAND=1	SYMBOL=MRPL21	SYMBOL_SOURCE=VGNC	BIOTYPE=protein_coding	ENSP=ENSCAFP00000039890	SIFT=deleterious(0)
29	chr20	55199334	A/G	ENSCAFG00000015323	ENSCAFT00000043878.3	Transcript	missense_variant	1218	T/A	Aca/Gca	-	IMPACT=MODERATE	STRAND=1	SYMBOL=PLIN4	SYMBOL_SOURCE=VGNC	BIOTYPE=protein_coding	ENSP=ENSCAFP00000035972	SIFT=deleterious(0.02)
29	chr25	37963306	G/T	ENSCAFG00000010292	ENSCAFT00000049496.3	Transcript	missense_variant	2197	D/E	gaC/gaA	-	IMPACT=MODERATE	STRAND=-1	SYMBOL=DOCK10	SYMBOL_SOURCE=VGNC	BIOTYPE=protein_coding	ENSP=ENSCAFP00000041267	SIFT=tolerated_low_confidence(0.8)
29	chr26	22732865	A/G	ENSCAFG00000012243	ENSCAFT00000019446.5	Transcript	synonymous_variant	592	V	gtA/gtG	-	IMPACT=LOW	STRAND=1	SYMBOL=NEFH	SYMBOL_SOURCE=VGNC	BIOTYPE=protein_coding	ENSP=ENSCAFP00000018040
29	chr27	38469223	T/C	ENSCAFG00000015077	ENSCAFT00000023939.4	Transcript	synonymous_variant	269	K	aaA/aaG	rs851270857	IMPACT=LOW	STRAND=-1	SYMBOL=GAPDH	SYMBOL_SOURCE=EntrezGene	BIOTYPE=protein_coding	ENSP=ENSCAFP00000022224
29	chr3	27233151	G/A	ENSCAFG00000009031	ENSCAFT00000014358.5	Transcript	missense_variant	819	S/F	tCc/tTc	-	IMPACT=MODERATE	STRAND=-1	SYMBOL=CMYA5	SYMBOL_SOURCE=VGNC	BIOTYPE=protein_coding	ENSP=ENSCAFP00000013279	SIFT=deleterious(0)
29	chr3	31546664	T/C	ENSCAFG00000023611	ENSCAFT00000036409.2	Transcript	synonymous_variant	197	G	ggT/ggC	-	IMPACT=LOW	STRAND=1	SYMBOL=COR6C40	SYMBOL_SOURCE=EntrezGene	BIOTYPE=protein_coding	ENSP=ENSCAFP00000031783
29	chr3	73107011	C/T	ENSCAFG00000016068	ENSCAFT00000070204.1	Transcript	synonymous_variant	265	L	Ctg/Ttg	rs852360368	IMPACT=LOW	STRAND=1	SYMBOL=RFC1	SYMBOL_SOURCE=VGNC	BIOTYPE=protein_coding	ENSP=ENSCAFP00000063479
29	chr30	7642211	G/A	ENSCAFG00000009145	ENSCAFT00000046119.2	Transcript	synonymous_variant	525	L	ctG/ctA	-	IMPACT=LOW	STRAND=1	SYMBOL=CHST14	SYMBOL_SOURCE=VGNC	BIOTYPE=protein_coding	ENSP=ENSCAFP00000042581
29	chr35	23690710	T/C	ENSCAFG00000029445	ENSCAFT00000016787.3	Transcript	synonymous_variant	127	K	aaA/aaG	-	IMPACT=LOW	STRAND=-1	SYMBOL=H2BC1	SYMBOL_SOURCE=HGNC	HGNC_ID=H2BC1	BIOTYPE=protein_coding	ENSP=ENSCAFP00000015533
29	chr5	33265254	T/G	ENSCAFG00000017078	ENSCAFT00000081214.1	Transcript	missense_variant	381	F/V	Ttc/Gtc	-	IMPACT=MODERATE	STRAND=1	SYMBOL=NDEL1	SYMBOL_SOURCE=VGNC	BIOTYPE=protein_coding	ENSP=ENSCAFP00000050067	SIFT=tolerated_low_confidence(0.11)
29	chr5	62956678	C/A	ENSCAFG00000019740	ENSCAFT00000073832.1	Transcript	missense_variant	333	A/S	Gca/Tca	-	IMPACT=MODERATE	STRAND=-1	SYMBOL=CLSTN1	SYMBOL_SOURCE=HGNC	HGNC_ID=CLSTN1	BIOTYPE=protein_coding	ENSP=ENSCAFP00000063522	SIFT=tolerated(0.05)
29	chr6	9804992	T/C	ENSCAFG00000014877	ENSCAFT00000074667.1	Transcript	synonymous_variant	93	V	gtA/gtG	-	IMPACT=LOW	STRAND=-1	SYMBOL=CYP3A26	SYMBOL_SOURCE=EntrezGene	BIOTYPE=protein_coding	ENSP=ENSCAFP00000055117
29	chr9	5461883	G/A	ENSCAFG00000030285	ENSCAFT00000044492.2	Transcript	synonymous_variant	325	I	atC/atT	-	IMPACT=LOW	STRAND=-1	SYMBOL=CDR2L	SYMBOL_SOURCE=VGNC	BIOTYPE=protein_coding	ENSP=ENSCAFP00000042693
29	chr9	12549952	G/A	ENSCAFG00000011598	ENSCAFT00000018435.4	Transcript	synonymous_variant	415	Y	taC/taT	-	IMPACT=LOW	STRAND=-1	BIOTYPE=protein_coding	ENSP=ENSCAFP00000017076
29	chrX	54862660	C/T	ENSCAFG00000016831	ENSCAFT00000086259.1	Transcript	synonymous_variant	1138	S	tcC/tcT	-	IMPACT=LOW	STRAND=1	SYMBOL=KIF4A	SYMBOL_SOURCE=HGNC	HGNC_ID=KIF4A	BIOTYPE=protein_coding	ENSP=ENSCAFP00000046149
30	chr1	51916193	A/G	ENSCAFG00000000772	ENSCAFT00000035144.4	Transcript	missense_variant	167	K/R	aAa/aGa	-	IMPACT=MODERATE	STRAND=1	SYMBOL=QKI	SYMBOL_SOURCE=VGNC	BIOTYPE=protein_coding	ENSP=ENSCAFP00000030367	SIFT=tolerated(0.31)
30	chr1	54336137	G/C	ENSCAFG00000000811	ENSCAFT00000001268.4	Transcript	missense_variant	157	L/V	Ctc/Gtc	-	IMPACT=MODERATE	STRAND=-1	SYMBOL=SFT2D1	SYMBOL_SOURCE=VGNC	BIOTYPE=protein_coding	ENSP=ENSCAFP00000001160	SIFT=tolerated(0.26)
30	chr1	114200798	C/A	ENSCAFG00000005629	ENSCAFT00000009057.3	Transcript	missense_variant	372	S/Y	tCc/tAc	-	IMPACT=MODERATE	STRAND=1	BIOTYPE=protein_coding	ENSP=ENSCAFP00000008401	SIFT=deleterious(0.01)
30	chr11	8730189	C/T	ENSCAFG00000000158	ENSCAFT00000093666.1	Transcript	synonymous_variant	100	G	ggC/ggT	rs853094781	IMPACT=LOW	STRAND=1	SYMBOL=HSD17B4	SYMBOL_SOURCE=VGNC	BIOTYPE=protein_coding	ENSP=ENSCAFP00000055260
30	chr11	52246616	G/A	ENSCAFG00000002154	ENSCAFT00000003418.4	Transcript	missense_variant	647	A/V	gCc/gTc	-	IMPACT=MODERATE	STRAND=-1	SYMBOL=TLN1	SYMBOL_SOURCE=VGNC	BIOTYPE=protein_coding	ENSP=ENSCAFP00000003172	SIFT=tolerated(0.08)
30	chr13	4087770	A/C	ENSCAFG00000000632	ENSCAFT00000000977.3	Transcript	synonymous_variant	412	G	ggT/ggG	-	IMPACT=LOW	STRAND=-1	BIOTYPE=protein_coding	ENSP=ENSCAFP00000054423
30	chr15	10220556	C/T	ENSCAFG00000028905	ENSCAFT00000049792.2	Transcript	missense_variant	100	D/N	Gat/Aat	-	IMPACT=MODERATE	STRAND=-1	SYMBOL=CDKN2C	SYMBOL_SOURCE=VGNC	BIOTYPE=protein_coding	ENSP=ENSCAFP00000037876	SIFT=deleterious(0.04)
30	chr15	15425352	A/G	ENSCAFG00000004686	ENSCAFT00000007538.4	Transcript	missense_variant	151	N/S	aAc/aGc	-	IMPACT=MODERATE	STRAND=1	BIOTYPE=protein_coding	ENSP=ENSCAFP00000065801	SIFT=tolerated(0.31)
30	chr18	38435262	G/C	ENSCAFG00000007767	ENSCAFT00000012414.4	Transcript	missense_variant	122	S/C	tCt/tGt	-	IMPACT=MODERATE	STRAND=-1	SYMBOL=CTNND1	SYMBOL_SOURCE=HGNC	HGNC_ID=CTNND1	BIOTYPE=protein_coding	ENSP=ENSCAFP00000011503	SIFT=deleterious(0)
30	chr18	39586919	G/T	ENSCAFG00000031814	ENSCAFT00000012829.2	Transcript	missense_variant	263	S/I	aGt/aTt	-	IMPACT=MODERATE	STRAND=1	BIOTYPE=protein_coding	ENSP=ENSCAFP00000011877	SIFT=deleterious(0.02)
30	chr18	42664905	A/C	ENSCAFG00000008977	ENSCAFT00000047302.3	Transcript	synonymous_variant	1880	S	tcA/tcC	-	IMPACT=LOW	STRAND=1	SYMBOL=LRP4	SYMBOL_SOURCE=VGNC	BIOTYPE=protein_coding	ENSP=ENSCAFP00000041693
30	chr18	55047321	T/G	ENSCAFG00000016177	ENSCAFT00000025670.4	Transcript	missense_variant	235	F/V	Ttt/Gtt	-	IMPACT=MODERATE	STRAND=1	SYMBOL=CYB561A3	SYMBOL_SOURCE=VGNC	BIOTYPE=protein_coding	ENSP=ENSCAFP00000023842	SIFT=deleterious(0)
30	chr2	84104227	C/T	ENSCAFG00000016397	ENSCAFT00000025995.5	Transcript	synonymous_variant	1093	S	tcG/tcA	-	IMPACT=LOW	STRAND=-1	SYMBOL=VPS13D	SYMBOL_SOURCE=VGNC	BIOTYPE=protein_coding	ENSP=ENSCAFP00000024133
30	chr20	43638244	T/G	ENSCAFG00000014170	ENSCAFT00000047800.2	Transcript	synonymous_variant	146	L	ctT/ctG	-	IMPACT=LOW	STRAND=1	SYMBOL=GMIP	SYMBOL_SOURCE=VGNC	BIOTYPE=protein_coding	ENSP=ENSCAFP00000039551
30	chr20	49814745	C/T	ENSCAFG00000017319	ENSCAFT00000027439.4	Transcript	synonymous_variant	115	L	Ctg/Ttg	-	IMPACT=LOW	STRAND=1	SYMBOL=ACP5	SYMBOL_SOURCE=VGNC	BIOTYPE=protein_coding	ENSP=ENSCAFP00000025519
30	chr20	53712788	C/T	ENSCAFG00000018636	ENSCAFT00000029583.4	Transcript	missense_variant	319	P/S	Ccc/Tcc	-	IMPACT=MODERATE	STRAND=1	SYMBOL=DENND1C	SYMBOL_SOURCE=VGNC	BIOTYPE=protein_coding	ENSP=ENSCAFP00000027498	SIFT=deleterious(0.02)
30	chr20	55196202	GGTGCCATGAACGTGGCCAAAGGAGCTGTCCAGACTGGAATGGACACATCAAAGGCTGTCCTGACAGGCACTAAAGACACTGTGTGTACTGGGATGACC/-	ENSCAFG00000015323	ENSCAFT00000043878.3	Transcript	inframe_deletion	174-206	GAMNVAKGAVQTGMDTSKAVLTGTKDTVCTGMT/-	GGTGCCATGAACGTGGCCAAAGGAGCTGTCCAGACTGGAATGGACACATCAAAGGCTGTCCTGACAGGCACTAAAGACACTGTGTGTACTGGGATGACC/-	-	IMPACT=MODERATE	STRAND=1	SYMBOL=PLIN4	SYMBOL_SOURCE=VGNC	BIOTYPE=protein_coding	ENSP=ENSCAFP00000035972
30	chr20	57875104	T/C	ENSCAFG00000019702	ENSCAFT00000031333.4	Transcript	missense_variant,splice_region_variant	28	S/P	Tcc/Ccc	-	IMPACT=MODERATE	STRAND=1	SYMBOL=PRSS57	SYMBOL_SOURCE=VGNC	BIOTYPE=protein_coding	ENSP=ENSCAFP00000029162	SIFT=tolerated(0.07)
30	chr26	9733284	A/C	ENSCAFG00000008830	ENSCAFT00000014027.4	Transcript	missense_variant	239	N/H	Aac/Cac	-	IMPACT=MODERATE	STRAND=1	SYMBOL=TRAFD1	SYMBOL_SOURCE=VGNC	BIOTYPE=protein_coding	ENSP=ENSCAFP00000012975	SIFT=tolerated(0.21)
30	chr27	204489	G/A	ENSCAFG00000041619	ENSCAFT00000045465.2	Transcript	missense_variant	137	V/I	Gtc/Atc	-	IMPACT=MODERATE	STRAND=1	SYMBOL=cOR9K3	SYMBOL_SOURCE=EntrezGene	BIOTYPE=protein_coding	ENSP=ENSCAFP00000047032	SIFT=tolerated(0.16)
30	chr27	16837596	C/T	ENSCAFG00000010639	ENSCAFT00000016907.5	Transcript	missense_variant	505	V/M	Gtg/Atg	-	IMPACT=MODERATE	STRAND=-1	SYMBOL=RESF1	SYMBOL_SOURCE=VGNC	BIOTYPE=protein_coding	ENSP=ENSCAFP00000034870	SIFT=tolerated(0.1)
30	chr27	22261798	G/A	ENSCAFG00000011428	ENSCAFT00000093055.1	Transcript	missense_variant	106	G/D	gGt/gAt	-	IMPACT=MODERATE	STRAND=1	SYMBOL=KRAS	SYMBOL_SOURCE=VGNC	BIOTYPE=protein_coding	ENSP=ENSCAFP00000064230	SIFT=deleterious_low_confidence(0)
30	chr28	9760907	A/G	ENSCAFG00000008530	ENSCAFT00000044665.3	Transcript	missense_variant	106	V/A	gTg/gCg	-	IMPACT=MODERATE	STRAND=-1	SYMBOL=OPALIN	SYMBOL_SOURCE=VGNC	BIOTYPE=protein_coding	ENSP=ENSCAFP00000040714	SIFT=deleterious_low_confidence(0)
30	chr3	69648313	T/C	ENSCAFG00000015666	ENSCAFT00000024815.3	Transcript	missense_variant	289	E/G	gAa/gGa	-	IMPACT=MODERATE	STRAND=-1	SYMBOL=OTOP1	SYMBOL_SOURCE=VGNC	BIOTYPE=protein_coding	ENSP=ENSCAFP00000023021	SIFT=tolerated(0.36)
30	chr31	35919520	G/T	ENSCAFG00000010167	ENSCAFT00000080546.1	Transcript	missense_variant	408	G/C	Ggc/Tgc	-	IMPACT=MODERATE	STRAND=1	SYMBOL=MX2	SYMBOL_SOURCE=VGNC	BIOTYPE=protein_coding	ENSP=ENSCAFP00000058698	SIFT=deleterious(0.01)
30	chr34	19354873	C/G	ENSCAFG00000013659	ENSCAFT00000021683.4	Transcript	missense_variant	2	S/C	tCt/tGt	-	IMPACT=MODERATE	STRAND=1	SYMBOL=EIF4A2	SYMBOL_SOURCE=VGNC	BIOTYPE=protein_coding	ENSP=ENSCAFP00000020138	SIFT=deleterious_low_confidence(0.01)
30	chr37	22461511	A/C	ENSCAFG00000014345	ENSCAFT00000060520.1	Transcript	missense_variant	2235	M/R	aTg/aGg	-	IMPACT=MODERATE	STRAND=-1	SYMBOL=FN1	SYMBOL_SOURCE=VGNC	BIOTYPE=protein_coding	ENSP=ENSCAFP00000066679	SIFT=deleterious(0)
30	chr37	25275145	T/C	ENSCAFG00000014919	ENSCAFT00000093416.1	Transcript	synonymous_variant	44	P	ccT/ccC	-	IMPACT=LOW	STRAND=1	SYMBOL=STK36	SYMBOL_SOURCE=VGNC	BIOTYPE=protein_coding	ENSP=ENSCAFP00000061324
30	chr38	23456053	A/C	ENSCAFG00000023735	ENSCAFT00000065859.1	Transcript	missense_variant	135	C/W	tgT/tgG	-	IMPACT=MODERATE	STRAND=-1	BIOTYPE=protein_coding	ENSP=ENSCAFP00000051698	SIFT=deleterious(0)
30	chr4	18323204	G/T	ENSCAFG00000013270	ENSCAFT00000043912.2	Transcript	missense_variant	422	A/S	Gca/Tca	-	IMPACT=MODERATE	STRAND=1	SYMBOL=LRRTM3	SYMBOL_SOURCE=VGNC	BIOTYPE=protein_coding	ENSP=ENSCAFP00000041538	SIFT=deleterious(0.03)
30	chr4	68173327	G/A	ENSCAFG00000018593	ENSCAFT00000029515.4	Transcript	synonymous_variant	309	K	aaG/aaA	-	IMPACT=LOW	STRAND=1	SYMBOL=PLCXD3	SYMBOL_SOURCE=VGNC	BIOTYPE=protein_coding	ENSP=ENSCAFP00000027436
30	chr8	45135617	A/C	ENSCAFG00000016732	ENSCAFT00000026512.5	Transcript	missense_variant	600	M/L	Atg/Ctg	-	IMPACT=MODERATE	STRAND=1	SYMBOL=SIPA1L1	SYMBOL_SOURCE=VGNC	BIOTYPE=protein_coding	ENSP=ENSCAFP00000024619	SIFT=tolerated(1)
30	chr8	61631236	A/C	ENSCAFG00000017525	ENSCAFT00000045213.3	Transcript	stop_gained	337	Y/*	taT/taG	-	IMPACT=HIGH	STRAND=-1	SYMBOL=TTC7B	SYMBOL_SOURCE=VGNC	BIOTYPE=protein_coding	ENSP=ENSCAFP00000041932
30	chr8	63462761	G/C	ENSCAFG00000017659	ENSCAFT00000028002.4	Transcript	missense_variant	28	A/G	gCc/gGc	-	IMPACT=MODERATE	STRAND=-1	BIOTYPE=protein_coding	ENSP=ENSCAFP00000026044	SIFT=deleterious(0)
30	chr9	14264649	G/A	ENSCAFG00000029256	ENSCAFT00000038851.3	Transcript	missense_variant	592	E/K	Gaa/Aaa	-	IMPACT=MODERATE	STRAND=1	SYMBOL=CEP112	SYMBOL_SOURCE=HGNC	HGNC_ID=CEP112	BIOTYPE=protein_coding	ENSP=ENSCAFP00000034620	SIFT=deleterious(0)
30	chr9	38036494	A/C	ENSCAFG00000018246	ENSCAFT00000069402.1	Transcript	missense_variant	355	L/R	cTg/cGg	-	IMPACT=MODERATE	STRAND=-1	SYMBOL=AP2B1	SYMBOL_SOURCE=VGNC	BIOTYPE=protein_coding	ENSP=ENSCAFP00000055402	SIFT=deleterious(0)
30	chr9	38036496	A/C	ENSCAFG00000018246	ENSCAFT00000069402.1	Transcript	splice_region_variant,synonymous_variant	354	V	gtT/gtG	-	IMPACT=LOW	STRAND=-1	SYMBOL=AP2B1	SYMBOL_SOURCE=VGNC	BIOTYPE=protein_coding	ENSP=ENSCAFP00000055402
30	chr9	43672719	G/T	ENSCAFG00000018924	ENSCAFT00000084189.1	Transcript	stop_gained	28	E/*	Gag/Tag	-	IMPACT=HIGH	STRAND=1	SYMBOL=TP53I13	SYMBOL_SOURCE=VGNC	BIOTYPE=protein_coding	ENSP=ENSCAFP00000059414
30	chr9	52701113	C/T	ENSCAFG00000019908	ENSCAFT00000088857.1	Transcript	missense_variant	84	G/R	Ggg/Agg	-	IMPACT=MODERATE	STRAND=-1	SYMBOL=PRRC2B	SYMBOL_SOURCE=VGNC	BIOTYPE=protein_coding	ENSP=ENSCAFP00000052810	SIFT=deleterious(0)
30	chr9	55680621	T/G	ENSCAFG00000020125	ENSCAFT00000073258.1	Transcript	missense_variant	283	K/Q	Aag/Cag	-	IMPACT=MODERATE	STRAND=-1	SYMBOL=STXBP1	SYMBOL_SOURCE=VGNC	BIOTYPE=protein_coding	ENSP=ENSCAFP00000062766	SIFT=tolerated(0.06)
31	chr1	1325364	T/A	ENSCAFG00000000012	ENSCAFT00000000014.5	Transcript	synonymous_variant	212	S	tcA/tcT	-	IMPACT=LOW	STRAND=-1	SYMBOL=ATP9B	SYMBOL_SOURCE=HGNC	HGNC_ID=ATP9B	BIOTYPE=protein_coding	ENSP=ENSCAFP00000000013
31	chr1	1325365	G/A	ENSCAFG00000000012	ENSCAFT00000000014.5	Transcript	missense_variant	212	S/L	tCa/tTa	-	IMPACT=MODERATE	STRAND=-1	SYMBOL=ATP9B	SYMBOL_SOURCE=HGNC	HGNC_ID=ATP9B	BIOTYPE=protein_coding	ENSP=ENSCAFP00000000013	SIFT=deleterious(0.01)
31	chr1	43142922	T/A	ENSCAFG00000000547	ENSCAFT00000042996.3	Transcript	missense_variant	225	I/L	Ata/Tta	-	IMPACT=MODERATE	STRAND=-1	SYMBOL=FBXO5	SYMBOL_SOURCE=VGNC	BIOTYPE=protein_coding	ENSP=ENSCAFP00000038421	SIFT=tolerated(0.06)
31	chr1	107702473	C/G	ENSCAFG00000003971	ENSCAFT00000006373.3	Transcript	synonymous_variant	294	L	ctC/ctG	-	IMPACT=LOW	STRAND=1	SYMBOL=FAM83E	SYMBOL_SOURCE=VGNC	BIOTYPE=protein_coding	ENSP=ENSCAFP00000005902
31	chr1	115721194	-/TTCGTTG	ENSCAFG00000031909	ENSCAFT00000043419.2	Transcript	frameshift_variant	418	K/NSLX	aaa/aaTTCGTTGa	-	IMPACT=HIGH	STRAND=1	SYMBOL=ZNF790	SYMBOL_SOURCE=VGNC	BIOTYPE=protein_coding	ENSP=ENSCAFP00000039819
31	chr13	38132048	G/T	ENSCAFG00000030799	ENSCAFT00000073965.1	Transcript	stop_gained	278	Y/*	taC/taA	-	IMPACT=HIGH	STRAND=-1	SYMBOL=ZNF250	SYMBOL_SOURCE=VGNC	BIOTYPE=protein_coding	ENSP=ENSCAFP00000055039
31	chr17	61096807	A/G	ENSCAFG00000030077	ENSCAFT00000043601.2	Transcript	synonymous_variant	128	R	cgT/cgC	rs851976744	IMPACT=LOW	STRAND=-1	BIOTYPE=protein_coding	ENSP=ENSCAFP00000042810
31	chr17	61315077	T/A	ENSCAFG00000030938	ENSCAFT00000049887.2	Transcript	missense_variant	2044	R/S	agA/agT	-	IMPACT=MODERATE	STRAND=-1	BIOTYPE=protein_coding	ENSP=ENSCAFP00000038503	SIFT=tolerated(0.55)
31	chr17	61315079	T/C	ENSCAFG00000030938	ENSCAFT00000049887.2	Transcript	missense_variant	2044	R/G	Aga/Gga	-	IMPACT=MODERATE	STRAND=-1	BIOTYPE=protein_coding	ENSP=ENSCAFP00000038503	SIFT=tolerated(1)
31	chr18	25564748	A/C	ENSCAFG00000006512	ENSCAFT00000068366.1	Transcript	synonymous_variant	122	A	gcT/gcG	-	IMPACT=LOW	STRAND=-1	SYMBOL=ANO9	SYMBOL_SOURCE=VGNC	BIOTYPE=protein_coding	ENSP=ENSCAFP00000063519
31	chr2	34703163	C/A	ENSCAFG00000005686	ENSCAFT00000009175.4	Transcript	synonymous_variant	373	A	gcG/gcT	-	IMPACT=LOW	STRAND=-1	SYMBOL=SLC23A1	SYMBOL_SOURCE=VGNC	BIOTYPE=protein_coding	ENSP=ENSCAFP00000008511
31	chr20	37676562	A/C	ENSCAFG00000023072	ENSCAFT00000049410.2	Transcript	missense_variant	132	T/P	Acc/Ccc	-	IMPACT=MODERATE	STRAND=1	SYMBOL=POC1A	SYMBOL_SOURCE=VGNC	BIOTYPE=protein_coding	ENSP=ENSCAFP00000038638	SIFT=tolerated(0.15)
31	chr21	11438737	G/A	ENSCAFG00000004381	ENSCAFT00000047674.3	Transcript	missense_variant	574	R/H	cGc/cAc	-	IMPACT=MODERATE	STRAND=1	SYMBOL=GRM5	SYMBOL_SOURCE=VGNC	BIOTYPE=protein_coding	ENSP=ENSCAFP00000035824	SIFT=tolerated(0.1)
31	chr25	25440248	G/T	ENSCAFG00000045458	ENSCAFT00000082311.1	Transcript	missense_variant	55	M/I	atG/atT	-	IMPACT=MODERATE	STRAND=1	BIOTYPE=protein_coding	ENSP=ENSCAFP00000045915	SIFT=tolerated_low_confidence(0.08)
31	chr28	8874267	C/T	ENSCAFG00000008270	ENSCAFT00000078289.1	Transcript	missense_variant	725	V/M	Gtg/Atg	-	IMPACT=MODERATE	STRAND=-1	SYMBOL=SORBS1	SYMBOL_SOURCE=VGNC	BIOTYPE=protein_coding	ENSP=ENSCAFP00000064613	SIFT=deleterious(0)
31	chr29	35476954	G/-	ENSCAFG00000008992	ENSCAFT00000045278.2	Transcript	frameshift_variant	167	P/X	ccC/cc	-	IMPACT=HIGH	STRAND=-1	SYMBOL=NBN	SYMBOL_SOURCE=HGNC	HGNC_ID=NBN	BIOTYPE=protein_coding	ENSP=ENSCAFP00000037607
31	chr5	11294735	C/T	ENSCAFG00000011666	ENSCAFT00000018533.4	Transcript	missense_variant	342	R/C	Cgt/Tgt	rs852224473	IMPACT=MODERATE	STRAND=1	SYMBOL=HSPA8	SYMBOL_SOURCE=VGNC	BIOTYPE=protein_coding	ENSP=ENSCAFP00000017166	SIFT=deleterious_low_confidence(0)
31	chr5	24201585	C/A	ENSCAFG00000014454	ENSCAFT00000048574.2	Transcript	missense_variant	2657	K/N	aaG/aaT	-	IMPACT=MODERATE	STRAND=-1	SYMBOL=ATM	SYMBOL_SOURCE=VGNC	BIOTYPE=protein_coding	ENSP=ENSCAFP00000035996	SIFT=tolerated(0.08)
31	chr5	39486543	T/A	ENSCAFG00000018011	ENSCAFT00000028610.4	Transcript	missense_variant	230	L/H	cTc/cAc	-	IMPACT=MODERATE	STRAND=1	SYMBOL=LRRC75A	SYMBOL_SOURCE=VGNC	BIOTYPE=protein_coding	ENSP=ENSCAFP00000026610	SIFT=deleterious_low_confidence(0)
31	chr5	79816930	-/GCGGGTCCTCCCACTGG	ENSCAFG00000020247	ENSCAFT00000059491.1	Transcript	frameshift_variant	448	R/PSGRTRX	cgg/cCCAGTGGGAGGACCCGCgg	-	IMPACT=HIGH	STRAND=-1	SYMBOL=WWP2	SYMBOL_SOURCE=VGNC	BIOTYPE=protein_coding	ENSP=ENSCAFP00000062945
31	chr6	18251804	CC/-	ENSCAFG00000017135	ENSCAFT00000045568.3	Transcript	frameshift_variant	463-464	EE/EX	gaGGaa/gaaa	-	IMPACT=HIGH	STRAND=-1	SYMBOL=APOBR	SYMBOL_SOURCE=VGNC	BIOTYPE=protein_coding	ENSP=ENSCAFP00000040978
31	chr7	24282779	G/A	ENSCAFG00000014353	ENSCAFT00000022816.4	Transcript	synonymous_variant	464	T	acC/acT	-	IMPACT=LOW	STRAND=-1	SYMBOL=TNN	SYMBOL_SOURCE=VGNC	BIOTYPE=protein_coding	ENSP=ENSCAFP00000021193
31	chr7	34098423	T/C	ENSCAFG00000015773	ENSCAFT00000024990.3	Transcript	missense_variant	31	M/T	aTg/aCg	-	IMPACT=MODERATE	STRAND=1	BIOTYPE=protein_coding	ENSP=ENSCAFP00000057924	SIFT=tolerated(0.07)
31	chr7	39230590	T/C	ENSCAFG00000016185	ENSCAFT00000070748.1	Transcript	missense_variant	355	F/S	tTt/tCt	-	IMPACT=MODERATE	STRAND=1	SYMBOL=ENAH	SYMBOL_SOURCE=VGNC	BIOTYPE=protein_coding	ENSP=ENSCAFP00000061406	SIFT=deleterious_low_confidence(0)
31	chr8	31188677	G/-	ENSCAFG00000015040	ENSCAFT00000023871.4	Transcript	frameshift_variant	134	E/X	gaG/ga	-	IMPACT=HIGH	STRAND=1	SYMBOL=FBXO34	SYMBOL_SOURCE=VGNC	BIOTYPE=protein_coding	ENSP=ENSCAFP00000040852
31	chr8	73886273	C/T	ENSCAFG00000043363	ENSCAFT00000050006.2	Transcript	missense_variant	42	G/E	gGg/gAg	-	IMPACT=MODERATE	STRAND=-1	BIOTYPE=IG_V_gene	ENSP=ENSCAFP00000038803	SIFT=deleterious_low_confidence(0.03)
32	chr1	55037589	G/T	ENSCAFG00000023119	ENSCAFT00000001336.3	Transcript	missense_variant	185	P/Q	cCa/cAa	-	IMPACT=MODERATE	STRAND=-1	SYMBOL=TTLL2	SYMBOL_SOURCE=VGNC	BIOTYPE=protein_coding	ENSP=ENSCAFP00000051650	SIFT=deleterious(0)
32	chr10	61268008	A/C	ENSCAFG00000003007	ENSCAFT00000004838.5	Transcript	missense_variant	3527	V/G	gTc/gGc	-	IMPACT=MODERATE	STRAND=-1	SYMBOL=USP34	SYMBOL_SOURCE=VGNC	BIOTYPE=protein_coding	ENSP=ENSCAFP00000004484	SIFT=tolerated_low_confidence(0.08)
32	chr13	32756945	G/T	ENSCAFG00000029044	ENSCAFT00000043730.2	Transcript	missense_variant	525	Q/K	Cag/Aag	-	IMPACT=MODERATE	STRAND=-1	BIOTYPE=protein_coding	ENSP=ENSCAFP00000041698	SIFT=tolerated_low_confidence(0.06)
32	chr16	5943170	G/A	ENSCAFG00000029411	ENSCAFT00000043748.1	Transcript	synonymous_variant	221	I	atC/atT	rs22541602	IMPACT=LOW	STRAND=-1	BIOTYPE=protein_coding	ENSP=ENSCAFP00000039534
32	chr17	37818528	A/C	ENSCAFG00000042778	ENSCAFT00000080109.1	Transcript	synonymous_variant	104	V	gtT/gtG	-	IMPACT=LOW	STRAND=-1	BIOTYPE=IG_V_gene	ENSP=ENSCAFP00000060409
32	chr17	61314617	A/T	ENSCAFG00000030938	ENSCAFT00000049887.2	Transcript	missense_variant	2198	S/T	Tct/Act	-	IMPACT=MODERATE	STRAND=-1	BIOTYPE=protein_coding	ENSP=ENSCAFP00000038503	SIFT=tolerated(0.08)
32	chr18	25564748	A/C	ENSCAFG00000006512	ENSCAFT00000068366.1	Transcript	synonymous_variant	122	A	gcT/gcG	-	IMPACT=LOW	STRAND=-1	SYMBOL=ANO9	SYMBOL_SOURCE=VGNC	BIOTYPE=protein_coding	ENSP=ENSCAFP00000063519
32	chr18	51837639	C/G	ENSCAFG00000013654	ENSCAFT00000021664.5	Transcript	missense_variant	384	C/S	tGc/tCc	-	IMPACT=MODERATE	STRAND=-1	SYMBOL=DPF2	SYMBOL_SOURCE=VGNC	BIOTYPE=protein_coding	ENSP=ENSCAFP00000020119	SIFT=tolerated(1)
32	chr2	33877313	-/GA	ENSCAFG00000005519	ENSCAFT00000008896.4	Transcript	frameshift_variant	437-438	-/X	-/TC	-	IMPACT=HIGH	STRAND=-1	SYMBOL=WDR37	SYMBOL_SOURCE=VGNC	BIOTYPE=protein_coding	ENSP=ENSCAFP00000008252
32	chr2	66944521	T/G	ENSCAFG00000010194	ENSCAFT00000016220.5	Transcript	missense_variant	825	C/W	tgT/tgG	-	IMPACT=MODERATE	STRAND=1	SYMBOL=ABCC12	SYMBOL_SOURCE=VGNC	BIOTYPE=protein_coding	ENSP=ENSCAFP00000015004	SIFT=deleterious(0.01)
32	chr2	73343905	-/AT	ENSCAFG00000012314	ENSCAFT00000019631.5	Transcript	frameshift_variant	1028-1029	-/X	-/AT	-	IMPACT=HIGH	STRAND=-1	SYMBOL=ARID1A	SYMBOL_SOURCE=VGNC	BIOTYPE=protein_coding	ENSP=ENSCAFP00000018208
32	chr2	84327914	G/A	ENSCAFG00000016522	ENSCAFT00000026182.3	Transcript	synonymous_variant	346	S	tcC/tcT	-	IMPACT=LOW	STRAND=-1	SYMBOL=PLOD1	SYMBOL_SOURCE=VGNC	BIOTYPE=protein_coding	ENSP=ENSCAFP00000024310
32	chr20	57917057	G/-	ENSCAFG00000019711	ENSCAFT00000064891.1	Transcript	frameshift_variant	924	R/X	cGg/cg	-	IMPACT=HIGH	STRAND=1	SYMBOL=POLRMT	SYMBOL_SOURCE=HGNC	HGNC_ID=POLRMT	BIOTYPE=protein_coding	ENSP=ENSCAFP00000065440
32	chr24	25629100	C/T	ENSCAFG00000008659	ENSCAFT00000013745.3	Transcript	missense_variant	571	V/I	Gtt/Att	-	IMPACT=MODERATE	STRAND=-1	SYMBOL=SAMHD1	SYMBOL_SOURCE=VGNC	BIOTYPE=protein_coding	ENSP=ENSCAFP00000012710	SIFT=tolerated(0.23)
32	chr26	37900608	-/A	ENSCAFG00000015670	ENSCAFT00000087317.1	Transcript	frameshift_variant	182	L/LX	tta/ttAa	-	IMPACT=HIGH	STRAND=1	SYMBOL=PTEN	SYMBOL_SOURCE=VGNC	BIOTYPE=protein_coding	ENSP=ENSCAFP00000045099
32	chr27	20221912	T/C	ENSCAFG00000011031	ENSCAFT00000017560.4	Transcript	synonymous_variant	328	L	ctA/ctG	-	IMPACT=LOW	STRAND=-1	SYMBOL=SMCO2	SYMBOL_SOURCE=VGNC	BIOTYPE=protein_coding	ENSP=ENSCAFP00000016259
32	chr28	378815	C/A	ENSCAFG00000006551	ENSCAFT00000068623.1	Transcript	synonymous_variant	110	L	ctC/ctA	-	IMPACT=LOW	STRAND=1	SYMBOL=MAPK8	SYMBOL_SOURCE=VGNC	BIOTYPE=protein_coding	ENSP=ENSCAFP00000047940
32	chr28	9595835	C/A	ENSCAFG00000031868	ENSCAFT00000048580.1	Transcript	missense_variant	971	T/N	aCt/aAt	-	IMPACT=MODERATE	STRAND=1	SYMBOL=ZNF518A	SYMBOL_SOURCE=VGNC	BIOTYPE=protein_coding	ENSP=ENSCAFP00000039677	SIFT=deleterious(0.01)
32	chr28	12726707	T/G	ENSCAFG00000009536	ENSCAFT00000015149.4	Transcript	missense_variant	1021	M/R	aTg/aGg	-	IMPACT=MODERATE	STRAND=1	SYMBOL=ABCC2	SYMBOL_SOURCE=VGNC	BIOTYPE=protein_coding	ENSP=ENSCAFP00000014021	SIFT=tolerated(0.12)
32	chr28	13672285	G/A	ENSCAFG00000009738	ENSCAFT00000015460.5	Transcript	missense_variant	817	E/K	Gag/Aag	-	IMPACT=MODERATE	STRAND=1	SYMBOL=SEMA4G	SYMBOL_SOURCE=VGNC	BIOTYPE=protein_coding	ENSP=ENSCAFP00000014304	SIFT=deleterious(0)
32	chr28	17474831	G/C	ENSCAFG00000010623	ENSCAFT00000016888.4	Transcript	missense_variant	957	G/A	gGt/gCt	-	IMPACT=MODERATE	STRAND=1	SYMBOL=SORCS3	SYMBOL_SOURCE=VGNC	BIOTYPE=protein_coding	ENSP=ENSCAFP00000015628	SIFT=deleterious(0.01)
32	chr28	25816789	T/C	ENSCAFG00000011725	ENSCAFT00000018678.5	Transcript	synonymous_variant	31	G	ggT/ggC	-	IMPACT=LOW	STRAND=1	SYMBOL=ATRNL1	SYMBOL_SOURCE=VGNC	BIOTYPE=protein_coding	ENSP=ENSCAFP00000017303
32	chr28	31797651	G/A	ENSCAFG00000012494	ENSCAFT00000081548.1	Transcript	synonymous_variant	1266	E	gaG/gaA	-	IMPACT=LOW	STRAND=1	SYMBOL=TACC2	SYMBOL_SOURCE=VGNC	BIOTYPE=protein_coding	ENSP=ENSCAFP00000060164
32	chr3	36365294	C/T	ENSCAFG00000010136	ENSCAFT00000016094.4	Transcript	synonymous_variant	455	C	tgC/tgT	-	IMPACT=LOW	STRAND=1	SYMBOL=MAGEL2	SYMBOL_SOURCE=VGNC	BIOTYPE=protein_coding	ENSP=ENSCAFP00000014883
32	chr3	38430218	A/T	ENSCAFG00000010382	ENSCAFT00000065536.1	Transcript	missense_variant	750	T/S	Acc/Tcc	-	IMPACT=MODERATE	STRAND=1	SYMBOL=APBA2	SYMBOL_SOURCE=VGNC	BIOTYPE=protein_coding	ENSP=ENSCAFP00000064022	SIFT=deleterious(0)
32	chr30	10373923	G/C	ENSCAFG00000032191	ENSCAFT00000047471.3	Transcript	missense_variant	692	K/N	aaG/aaC	-	IMPACT=MODERATE	STRAND=1	SYMBOL=MAP1A	SYMBOL_SOURCE=VGNC	BIOTYPE=protein_coding	ENSP=ENSCAFP00000036109	SIFT=deleterious(0.01)
32	chr30	10373924	G/C	ENSCAFG00000032191	ENSCAFT00000047471.3	Transcript	missense_variant	693	E/Q	Gag/Cag	-	IMPACT=MODERATE	STRAND=1	SYMBOL=MAP1A	SYMBOL_SOURCE=VGNC	BIOTYPE=protein_coding	ENSP=ENSCAFP00000036109	SIFT=deleterious(0.02)
32	chr30	15666003	T/C	ENSCAFG00000014916	ENSCAFT00000073512.1	Transcript	missense_variant	72	T/A	Act/Gct	rs850918626	IMPACT=MODERATE	STRAND=-1	SYMBOL=FAM227B	SYMBOL_SOURCE=VGNC	BIOTYPE=protein_coding	ENSP=ENSCAFP00000052985	SIFT=deleterious(0.01)
32	chr33	17956064	T/A	ENSCAFG00000010692	ENSCAFT00000016997.5	Transcript	missense_variant	159	N/Y	Aac/Tac	-	IMPACT=MODERATE	STRAND=-1	SYMBOL=USF3	SYMBOL_SOURCE=VGNC	BIOTYPE=protein_coding	ENSP=ENSCAFP00000015725	SIFT=deleterious_low_confidence(0)
32	chr36	29487014	T/C	ENSCAFG00000014752	ENSCAFT00000023418.3	Transcript	synonymous_variant	4	T	acA/acG	-	IMPACT=LOW	STRAND=-1	SYMBOL=TFPI	SYMBOL_SOURCE=VGNC	BIOTYPE=protein_coding	ENSP=ENSCAFP00000021748
32	chr4	24197719	T/C	ENSCAFG00000014865	ENSCAFT00000023604.5	Transcript	synonymous_variant	242	L	Ttg/Ctg	-	IMPACT=LOW	STRAND=1	SYMBOL=SEC24C	SYMBOL_SOURCE=VGNC	BIOTYPE=protein_coding	ENSP=ENSCAFP00000021916
32	chr5	73831890	G/A	ENSCAFG00000020038	ENSCAFT00000031887.4	Transcript	missense_variant	182	R/H	cGt/cAt	-	IMPACT=MODERATE	STRAND=1	SYMBOL=ADAMTS18	SYMBOL_SOURCE=VGNC	BIOTYPE=protein_coding	ENSP=ENSCAFP00000029691	SIFT=tolerated(0.15)
32	chr6	31441579	T/G	ENSCAFG00000018912	ENSCAFT00000030017.4	Transcript	missense_variant	137	N/H	Aac/Cac	-	IMPACT=MODERATE	STRAND=-1	SYMBOL=RMI2	SYMBOL_SOURCE=VGNC	BIOTYPE=protein_coding	ENSP=ENSCAFP00000027895	SIFT=tolerated(0.09)
32	chr6	38066670	A/C	ENSCAFG00000030711	ENSCAFT00000048934.2	Transcript	synonymous_variant	388	L	ctT/ctG	-	IMPACT=LOW	STRAND=-1	BIOTYPE=protein_coding	ENSP=ENSCAFP00000038749
32	chr7	39229076	GGACCGGCTGGAGCGAGAGCGCCTGGAGCGGCTGGACCGAGAGCGGGAGCAGCGTGAGAGGCAGGAGCAACGGGAGCGAGAGCAGCGCGAGAGGCAGGAGCAGCTTGAGCGCGAGCAGCT/-	ENSCAFG00000016185	ENSCAFT00000070748.1	Transcript	inframe_deletion	235-275	QDRLERERLERLDREREQRERQEQREREQRERQEQLEREQL/Q	caGGACCGGCTGGAGCGAGAGCGCCTGGAGCGGCTGGACCGAGAGCGGGAGCAGCGTGAGAGGCAGGAGCAACGGGAGCGAGAGCAGCGCGAGAGGCAGGAGCAGCTTGAGCGCGAGCAGCTg/cag	-	IMPACT=MODERATE	STRAND=1	SYMBOL=ENAH	SYMBOL_SOURCE=VGNC	BIOTYPE=protein_coding	ENSP=ENSCAFP00000061406
32	chr7	43329589	A/C	ENSCAFG00000017453	ENSCAFT00000027658.4	Transcript	missense_variant	721	D/E	gaT/gaG	-	IMPACT=MODERATE	STRAND=-1	SYMBOL=INTS3	SYMBOL_SOURCE=VGNC	BIOTYPE=protein_coding	ENSP=ENSCAFP00000025723	SIFT=tolerated(0.18)
32	chr9	20399785	A/G	ENSCAFG00000014948	ENSCAFT00000036445.3	Transcript	synonymous_variant	121	D	gaT/gaC	-	IMPACT=LOW	STRAND=-1	SYMBOL=COASY	SYMBOL_SOURCE=VGNC	BIOTYPE=protein_coding	ENSP=ENSCAFP00000031822
32	chr9	21209344	G/-	ENSCAFG00000015952	ENSCAFT00000048930.2	Transcript	frameshift_variant	627	G/X	Gga/ga	-	IMPACT=HIGH	STRAND=1	SYMBOL=KRT9	SYMBOL_SOURCE=VGNC	BIOTYPE=protein_coding	ENSP=ENSCAFP00000039054
32	chr9	41536924	C/G	ENSCAFG00000018623	ENSCAFT00000029563.1	Transcript	missense_variant	396	S/C	tCt/tGt	-	IMPACT=MODERATE	STRAND=1	SYMBOL=EVI2B	SYMBOL_SOURCE=VGNC	BIOTYPE=protein_coding	ENSP=ENSCAFP00000027479	SIFT=deleterious(0)
32	chr9	47225299	CAGT/-	ENSCAFG00000041608	ENSCAFT00000084944.1	Transcript	frameshift_variant	20-21	TV/X	ACTGtt/tt	-	IMPACT=HIGH	STRAND=-1	BIOTYPE=protein_coding	ENSP=ENSCAFP00000044874
32	chrX	45696358	A/C	ENSCAFG00000016427	ENSCAFT00000025999.3	Transcript	missense_variant	359	N/K	aaT/aaG	-	IMPACT=MODERATE	STRAND=-1	SYMBOL=WNK3	SYMBOL_SOURCE=HGNC	HGNC_ID=WNK3	BIOTYPE=protein_coding	ENSP=ENSCAFP00000024137	SIFT=tolerated(0.07)
32	chrX	53203344	T/A	ENSCAFG00000016720	ENSCAFT00000064675.1	Transcript	stop_gained	396	Y/*	taT/taA	-	IMPACT=HIGH	STRAND=1	SYMBOL=STARD8	SYMBOL_SOURCE=VGNC	BIOTYPE=protein_coding	ENSP=ENSCAFP00000065013
32	chrX	85513221	G/A	ENSCAFG00000018212	ENSCAFT00000028931.3	Transcript	missense_variant	252	R/H	cGt/cAt	-	IMPACT=MODERATE	STRAND=1	SYMBOL=RTL4	SYMBOL_SOURCE=VGNC	BIOTYPE=protein_coding	ENSP=ENSCAFP00000026909	SIFT=tolerated(0.06)
32	chrX	101017939	G/T	ENSCAFG00000018705	ENSCAFT00000029697.4	Transcript	missense_variant	312	P/H	cCc/cAc	-	IMPACT=MODERATE	STRAND=-1	SYMBOL=ZDHHC9	SYMBOL_SOURCE=VGNC	BIOTYPE=protein_coding	ENSP=ENSCAFP00000027601	SIFT=deleterious(0.02)
32	chrX	106701033	G/A	ENSCAFG00000018940	ENSCAFT00000017384.3	Transcript	synonymous_variant	116	P	ccG/ccA	-	IMPACT=LOW	STRAND=1	SYMBOL=ADGRG4	SYMBOL_SOURCE=VGNC	BIOTYPE=protein_coding	ENSP=ENSCAFP00000016093
33	chr1	76424872	C/A	ENSCAFG00000001453	ENSCAFT00000002269.4	Transcript	missense_variant	283	L/M	Ctg/Atg	-	IMPACT=MODERATE	STRAND=1	SYMBOL=RASEF	SYMBOL_SOURCE=VGNC	BIOTYPE=protein_coding	ENSP=ENSCAFP00000002105	SIFT=tolerated(0.64)
33	chr1	106080250	A/G	ENSCAFG00000002923	ENSCAFT00000004673.4	Transcript	missense_variant	90	S/P	Tcc/Ccc	-	IMPACT=MODERATE	STRAND=-1	SYMBOL=CLEC11A	SYMBOL_SOURCE=VGNC	BIOTYPE=protein_coding	ENSP=ENSCAFP00000004325	SIFT=tolerated_low_confidence(0.12)
33	chr10	19917050	C/T	ENSCAFG00000000785	ENSCAFT00000001220.4	Transcript	missense_variant	777	T/M	aCg/aTg	-	IMPACT=MODERATE	STRAND=1	SYMBOL=PKDREJ	SYMBOL_SOURCE=VGNC	BIOTYPE=protein_coding	ENSP=ENSCAFP00000043086	SIFT=deleterious(0)
33	chr12	500753	A/G	ENSCAFG00000000442	ENSCAFT00000000700.5	Transcript	missense_variant	1231	I/T	aTc/aCc	-	IMPACT=MODERATE	STRAND=-1	SYMBOL=MDC1	SYMBOL_SOURCE=VGNC	BIOTYPE=protein_coding	ENSP=ENSCAFP00000000644	SIFT=tolerated(1)
33	chr16	23930581	G/T	ENSCAFG00000005691	ENSCAFT00000065479.1	Transcript	missense_variant	1443	L/F	ttG/ttT	-	IMPACT=MODERATE	STRAND=1	SYMBOL=ANK1	SYMBOL_SOURCE=VGNC	BIOTYPE=protein_coding	ENSP=ENSCAFP00000054663	SIFT=deleterious(0)
33	chr17	61134841	A/T	ENSCAFG00000012978	ENSCAFT00000020605.5	Transcript	missense_variant	429	S/T	Tct/Act	-	IMPACT=MODERATE	STRAND=-1	SYMBOL=RPTN	SYMBOL_SOURCE=VGNC	BIOTYPE=protein_coding	ENSP=ENSCAFP00000019123	SIFT=tolerated(0.08)
33	chr18	50014875	A/C	ENSCAFG00000011547	ENSCAFT00000018324.1	Transcript	missense_variant	251	D/E	gaT/gaG	-	IMPACT=MODERATE	STRAND=-1	SYMBOL=CABP4	SYMBOL_SOURCE=VGNC	BIOTYPE=protein_coding	ENSP=ENSCAFP00000016971	SIFT=tolerated(0.45)
33	chr2	60281087	G/A	ENSCAFG00000009316	ENSCAFT00000014854.4	Transcript	missense_variant	49	V/I	Gtc/Atc	-	IMPACT=MODERATE	STRAND=1	SYMBOL=CES5A	SYMBOL_SOURCE=VGNC	BIOTYPE=protein_coding	ENSP=ENSCAFP00000013746	SIFT=tolerated_low_confidence(0.12)
33	chr2	73923389	T/G	ENSCAFG00000012702	ENSCAFT00000020143.4	Transcript	missense_variant	43	I/M	atT/atG	-	IMPACT=MODERATE	STRAND=1	SYMBOL=SLC30A2	SYMBOL_SOURCE=VGNC	BIOTYPE=protein_coding	ENSP=ENSCAFP00000018683	SIFT=tolerated(0.17)
33	chr20	55198775	T/C	ENSCAFG00000015323	ENSCAFT00000043878.3	Transcript	synonymous_variant	1031	T	acT/acC	-	IMPACT=LOW	STRAND=1	SYMBOL=PLIN4	SYMBOL_SOURCE=VGNC	BIOTYPE=protein_coding	ENSP=ENSCAFP00000035972
33	chr3	38391577	G/A	ENSCAFG00000010382	ENSCAFT00000065536.1	Transcript	missense_variant	350	C/Y	tGc/tAc	rs851039557	IMPACT=MODERATE	STRAND=1	SYMBOL=APBA2	SYMBOL_SOURCE=VGNC	BIOTYPE=protein_coding	ENSP=ENSCAFP00000064022	SIFT=tolerated_low_confidence(0.17)
33	chr3	57746076	G/A	ENSCAFG00000013988	ENSCAFT00000071464.1	Transcript	missense_variant	720	T/M	aCg/aTg	-	IMPACT=MODERATE	STRAND=-1	SYMBOL=MINAR1	SYMBOL_SOURCE=VGNC	BIOTYPE=protein_coding	ENSP=ENSCAFP00000046843	SIFT=deleterious(0)
33	chr30	8910590	T/G	ENSCAFG00000009849	ENSCAFT00000015654.4	Transcript	missense_variant,splice_region_variant	931	E/A	gAg/gCg	-	IMPACT=MODERATE	STRAND=-1	SYMBOL=SPTBN5	SYMBOL_SOURCE=VGNC	BIOTYPE=protein_coding	ENSP=ENSCAFP00000014488	SIFT=deleterious(0.01)
33	chr35	23731815	C/T	ENSCAFG00000010583	ENSCAFT00000016834.6	Transcript	synonymous_variant	299	V	gtC/gtT	-	IMPACT=LOW	STRAND=1	SYMBOL=SLC17A4	SYMBOL_SOURCE=VGNC	BIOTYPE=protein_coding	ENSP=ENSCAFP00000015578
33	chr5	42885122	G/T	ENSCAFG00000018533	ENSCAFT00000029419.4	Transcript	missense_variant	299	P/T	Ccc/Acc	-	IMPACT=MODERATE	STRAND=-1	BIOTYPE=protein_coding	ENSP=ENSCAFP00000043553	SIFT=tolerated_low_confidence(0.41)
33	chr9	3004342	G/A	ENSCAFG00000005252	ENSCAFT00000008492.3	Transcript	splice_region_variant,synonymous_variant	147	E	gaG/gaA	-	IMPACT=LOW	STRAND=1	SYMBOL=TMC6	SYMBOL_SOURCE=VGNC	BIOTYPE=protein_coding	ENSP=ENSCAFP00000007873
33	chr9	26019409	G/A	ENSCAFG00000016977	ENSCAFT00000074156.1	Transcript	missense_variant	256	P/L	cCg/cTg	-	IMPACT=MODERATE	STRAND=-1	SYMBOL=DLX3	SYMBOL_SOURCE=VGNC	BIOTYPE=protein_coding	ENSP=ENSCAFP00000052288	SIFT=tolerated(0.12)
33	chr9	49059288	G/T	ENSCAFG00000019656	ENSCAFT00000043695.3	Transcript	synonymous_variant	2340	S	tcG/tcT	-	IMPACT=LOW	STRAND=1	SYMBOL=SEC16A	SYMBOL_SOURCE=VGNC	BIOTYPE=protein_coding	ENSP=ENSCAFP00000041670
33	chr9	56397988	C/T	ENSCAFG00000023496	ENSCAFT00000032114.5	Transcript	missense_variant	473	V/I	Gta/Ata	-	IMPACT=MODERATE	STRAND=-1	SYMBOL=ZBTB34	SYMBOL_SOURCE=HGNC	HGNC_ID=ZBTB34	BIOTYPE=protein_coding	ENSP=ENSCAFP00000029906	SIFT=tolerated(0.29)
34	chr1	95912095	G/T	ENSCAFG00000002171	ENSCAFT00000091295.1	Transcript	missense_variant	590	A/E	gCg/gAg	-	IMPACT=MODERATE	STRAND=-1	SYMBOL=SYK	SYMBOL_SOURCE=VGNC	BIOTYPE=protein_coding	ENSP=ENSCAFP00000054848	SIFT=deleterious(0)
34	chr1	102441882	C/T	ENSCAFG00000002611	ENSCAFT00000004106.4	Transcript	synonymous_variant	66	A	gcC/gcT	-	IMPACT=LOW	STRAND=1	SYMBOL=PTPRH	SYMBOL_SOURCE=VGNC	BIOTYPE=protein_coding	ENSP=ENSCAFP00000003796
34	chr11	66175229	G/T	ENSCAFG00000002996	ENSCAFT00000086688.1	Transcript	missense_variant	428	S/I	aGc/aTc	-	IMPACT=MODERATE	STRAND=1	SYMBOL=ZNF483	SYMBOL_SOURCE=VGNC	BIOTYPE=protein_coding	ENSP=ENSCAFP00000066038	SIFT=tolerated(0.21)
34	chr12	2517705	A/G	ENSCAFG00000000848	ENSCAFT00000001328.4	Transcript	missense_variant	231	S/P	Tct/Cct	-	IMPACT=MODERATE	STRAND=-1	SYMBOL=DLA-DMA	SYMBOL_SOURCE=EntrezGene	BIOTYPE=protein_coding	ENSP=ENSCAFP00000001218	SIFT=deleterious(0.05)
34	chr13	5081373	G/A	ENSCAFG00000000670	ENSCAFT00000062317.1	Transcript	synonymous_variant	175	A	gcG/gcA	-	IMPACT=LOW	STRAND=1	SYMBOL=RIMS2	SYMBOL_SOURCE=VGNC	BIOTYPE=protein_coding	ENSP=ENSCAFP00000058354
34	chr17	18711322	G/T	ENSCAFG00000004019	ENSCAFT00000006481.4	Transcript	missense_variant	363	P/H	cCt/cAt	-	IMPACT=MODERATE	STRAND=-1	SYMBOL=ITSN2	SYMBOL_SOURCE=VGNC	BIOTYPE=protein_coding	ENSP=ENSCAFP00000006002	SIFT=deleterious(0)
34	chr17	61135535	C/T	ENSCAFG00000012978	ENSCAFT00000020605.5	Transcript	synonymous_variant	197	E	gaG/gaA	-	IMPACT=LOW	STRAND=-1	SYMBOL=RPTN	SYMBOL_SOURCE=VGNC	BIOTYPE=protein_coding	ENSP=ENSCAFP00000019123
34	chr18	39586996	A/T	ENSCAFG00000031814	ENSCAFT00000012829.2	Transcript	missense_variant	289	I/F	Att/Ttt	-	IMPACT=MODERATE	STRAND=1	BIOTYPE=protein_coding	ENSP=ENSCAFP00000011877	SIFT=deleterious(0)
34	chr18	49881754	A/C	ENSCAFG00000011210	ENSCAFT00000086919.1	Transcript	missense_variant	292	K/T	aAg/aCg	-	IMPACT=MODERATE	STRAND=1	SYMBOL=UNC93B1	SYMBOL_SOURCE=VGNC	BIOTYPE=protein_coding	ENSP=ENSCAFP00000043548	SIFT=deleterious(0)
34	chr25	14139585	A/T	ENSCAFG00000007067	ENSCAFT00000011338.4	Transcript	synonymous_variant	297	A	gcT/gcA	-	IMPACT=LOW	STRAND=-1	SYMBOL=NUP58	SYMBOL_SOURCE=VGNC	BIOTYPE=protein_coding	ENSP=ENSCAFP00000010506
34	chr26	22733096	A/T	ENSCAFG00000012243	ENSCAFT00000019446.5	Transcript	synonymous_variant	669	P	ccA/ccT	-	IMPACT=LOW	STRAND=1	SYMBOL=NEFH	SYMBOL_SOURCE=VGNC	BIOTYPE=protein_coding	ENSP=ENSCAFP00000018040
34	chr26	24295084	A/C	ENSCAFG00000013087	ENSCAFT00000020764.4	Transcript	missense_variant	357	C/W	tgT/tgG	-	IMPACT=MODERATE	STRAND=-1	SYMBOL=PATZ1	SYMBOL_SOURCE=VGNC	BIOTYPE=protein_coding	ENSP=ENSCAFP00000019277	SIFT=deleterious(0)
34	chr28	14919589	G/A	ENSCAFG00000010170	ENSCAFT00000016153.4	Transcript	missense_variant	581	A/V	gCg/gTg	-	IMPACT=MODERATE	STRAND=-1	SYMBOL=PSD	SYMBOL_SOURCE=VGNC	BIOTYPE=protein_coding	ENSP=ENSCAFP00000014939	SIFT=deleterious(0.05)
34	chr31	26117388	C/A	ENSCAFG00000008853	ENSCAFT00000083421.1	Transcript	missense_variant	894	E/D	gaG/gaT	-	IMPACT=MODERATE	STRAND=-1	SYMBOL=TIAM1	SYMBOL_SOURCE=VGNC	BIOTYPE=protein_coding	ENSP=ENSCAFP00000061458	SIFT=deleterious(0)
34	chr33	26349863	A/C	ENSCAFG00000012084	ENSCAFT00000019177.5	Transcript	missense_variant	867	N/K	aaT/aaG	-	IMPACT=MODERATE	STRAND=-1	SYMBOL=ADCY5	SYMBOL_SOURCE=VGNC	BIOTYPE=protein_coding	ENSP=ENSCAFP00000017783	SIFT=deleterious(0)
34	chr37	16125550	C/A	ENSCAFG00000013547	ENSCAFT00000021490.2	Transcript	synonymous_variant	6	P	ccG/ccT	-	IMPACT=LOW	STRAND=-1	SYMBOL=FZD5	SYMBOL_SOURCE=VGNC	BIOTYPE=protein_coding	ENSP=ENSCAFP00000019956
34	chr8	36651513	G/C	ENSCAFG00000015718	ENSCAFT00000086248.1	Transcript	missense_variant	693	S/T	aGt/aCt	-	IMPACT=MODERATE	STRAND=1	SYMBOL=HIF1A	SYMBOL_SOURCE=VGNC	BIOTYPE=protein_coding	ENSP=ENSCAFP00000064837	SIFT=tolerated(0.34)
34	chrX	73062435	-/GTAAAAGCAGTGTTTTATTTTCTTTTCCTGCCGTACTAAAGAATAGTACTCTGTATAGAGCTGGGTCAGT	ENSCAFG00000017503	ENSCAFT00000062986.1	Transcript	stop_gained,frameshift_variant	148-149	-/VKAVFYFLFLPY*RIVLCIELGQX	-/GTAAAAGCAGTGTTTTATTTTCTTTTCCTGCCGTACTAAAGAATAGTACTCTGTATAGAGCTGGGTCAGT	-	IMPACT=HIGH	STRAND=1	BIOTYPE=protein_coding	ENSP=ENSCAFP00000065692
35	chr1	56414222	T/A	ENSCAFG00000000874	ENSCAFT00000083398.1	Transcript	stop_gained	536	K/*	Aag/Tag	-	IMPACT=HIGH	STRAND=-1	SYMBOL=THBS2	SYMBOL_SOURCE=VGNC	BIOTYPE=protein_coding	ENSP=ENSCAFP00000050730
35	chr15	17350336	G/A	ENSCAFG00000023739	ENSCAFT00000036689.3	Transcript	missense_variant	242	R/W	Cgg/Tgg	-	IMPACT=MODERATE	STRAND=-1	BIOTYPE=protein_coding	ENSP=ENSCAFP00000032096	SIFT=deleterious(0.03)
35	chr17	59576741	A/C	ENSCAFG00000011820	ENSCAFT00000018778.3	Transcript	missense_variant	662	K/Q	Aaa/Caa	rs9043630	IMPACT=MODERATE	STRAND=1	SYMBOL=PRPF3	SYMBOL_SOURCE=VGNC	BIOTYPE=protein_coding	ENSP=ENSCAFP00000017399	SIFT=tolerated(0.32)
35	chr20	44181579	C/T	ENSCAFG00000014475	ENSCAFT00000023019.4	Transcript	missense_variant	73	T/I	aCc/aTc	-	IMPACT=MODERATE	STRAND=1	SYMBOL=HOMER3	SYMBOL_SOURCE=VGNC	BIOTYPE=protein_coding	ENSP=ENSCAFP00000021383	SIFT=deleterious(0)
35	chr20	48359491	C/A	ENSCAFG00000016453	ENSCAFT00000078599.1	Transcript	synonymous_variant	213	I	atC/atA	-	IMPACT=LOW	STRAND=1	SYMBOL=ADGRL1	SYMBOL_SOURCE=VGNC	BIOTYPE=protein_coding	ENSP=ENSCAFP00000058897
35	chr7	43020903	T/A	ENSCAFG00000017266	ENSCAFT00000082900.1	Transcript	synonymous_variant	79	L	ctT/ctA	-	IMPACT=LOW	STRAND=1	SYMBOL=C7H1orf43	SYMBOL_SOURCE=VGNC	BIOTYPE=protein_coding	ENSP=ENSCAFP00000062230
36	chr1	106584918	C/T	ENSCAFG00000003420	ENSCAFT00000005506.4	Transcript	synonymous_variant	209	N	aaC/aaT	-	IMPACT=LOW	STRAND=1	SYMBOL=VRK3	SYMBOL_SOURCE=VGNC	BIOTYPE=protein_coding	ENSP=ENSCAFP00000005102
36	chr1	107305602	G/C	ENSCAFG00000003788	ENSCAFT00000006089.5	Transcript	missense_variant	227	D/H	Gat/Cat	-	IMPACT=MODERATE	STRAND=1	SYMBOL=HRC	SYMBOL_SOURCE=VGNC	BIOTYPE=protein_coding	ENSP=ENSCAFP00000005636	SIFT=tolerated(1)
36	chr14	59901526	C/T	ENSCAFG00000003510	ENSCAFT00000045335.2	Transcript	synonymous_variant	645	L	Ctg/Ttg	-	IMPACT=LOW	STRAND=1	SYMBOL=PTPRZ1	SYMBOL_SOURCE=VGNC	BIOTYPE=protein_coding	ENSP=ENSCAFP00000038572
36	chr20	51795581	C/T	ENSCAFG00000018129	ENSCAFT00000028813.4	Transcript	synonymous_variant	959	S	agC/agT	-	IMPACT=LOW	STRAND=1	BIOTYPE=protein_coding	ENSP=ENSCAFP00000026796
36	chr20	55199342	T/C	ENSCAFG00000015323	ENSCAFT00000043878.3	Transcript	synonymous_variant	1220	T	acT/acC	-	IMPACT=LOW	STRAND=1	SYMBOL=PLIN4	SYMBOL_SOURCE=VGNC	BIOTYPE=protein_coding	ENSP=ENSCAFP00000035972
36	chr23	6951262	T/G	ENSCAFG00000004793	ENSCAFT00000085929.1	Transcript	missense_variant	525	E/A	gAg/gCg	-	IMPACT=MODERATE	STRAND=-1	SYMBOL=LRRFIP2	SYMBOL_SOURCE=VGNC	BIOTYPE=protein_coding	ENSP=ENSCAFP00000057756	SIFT=deleterious(0.01)
36	chr26	22732804	C/T	ENSCAFG00000012243	ENSCAFT00000019446.5	Transcript	missense_variant	572	A/V	gCt/gTt	-	IMPACT=MODERATE	STRAND=1	SYMBOL=NEFH	SYMBOL_SOURCE=VGNC	BIOTYPE=protein_coding	ENSP=ENSCAFP00000018040	SIFT=tolerated(1)
36	chr26	22732805	T/G	ENSCAFG00000012243	ENSCAFT00000019446.5	Transcript	synonymous_variant	572	A	gcT/gcG	-	IMPACT=LOW	STRAND=1	SYMBOL=NEFH	SYMBOL_SOURCE=VGNC	BIOTYPE=protein_coding	ENSP=ENSCAFP00000018040
36	chr26	24215403	C/A	ENSCAFG00000013044	ENSCAFT00000020735.4	Transcript	missense_variant	6	S/Y	tCc/tAc	-	IMPACT=MODERATE	STRAND=1	SYMBOL=LIMK2	SYMBOL_SOURCE=VGNC	BIOTYPE=protein_coding	ENSP=ENSCAFP00000019249	SIFT=deleterious(0.03)
36	chr28	36916217	T/C	ENSCAFG00000013255	ENSCAFT00000021024.4	Transcript	synonymous_variant	2090	R	agA/agG	-	IMPACT=LOW	STRAND=-1	SYMBOL=MKI67	SYMBOL_SOURCE=VGNC	BIOTYPE=protein_coding	ENSP=ENSCAFP00000019524
36	chr34	12675674	A/G	ENSCAFG00000011212	ENSCAFT00000080543.1	Transcript	missense_variant	1047	H/R	cAt/cGt	-	IMPACT=MODERATE	STRAND=1	SYMBOL=PIK3CA	SYMBOL_SOURCE=VGNC	BIOTYPE=protein_coding	ENSP=ENSCAFP00000048355	SIFT=tolerated(0.11)
36	chr5	13568726	G/A	ENSCAFG00000011934	ENSCAFT00000018981.4	Transcript	missense_variant	313	A/V	gCc/gTc	-	IMPACT=MODERATE	STRAND=-1	SYMBOL=ARHGEF12	SYMBOL_SOURCE=VGNC	BIOTYPE=protein_coding	ENSP=ENSCAFP00000017590	SIFT=tolerated(0.1)
36	chr7	34098423	T/C	ENSCAFG00000015773	ENSCAFT00000024990.3	Transcript	missense_variant	31	M/T	aTg/aCg	-	IMPACT=MODERATE	STRAND=1	BIOTYPE=protein_coding	ENSP=ENSCAFP00000057924	SIFT=tolerated(0.07)
36	chrX	42268942	T/G	ENSCAFG00000031300	ENSCAFT00000043828.3	Transcript	synonymous_variant	217	G	ggT/ggG	-	IMPACT=LOW	STRAND=1	SYMBOL=MAGIX	SYMBOL_SOURCE=HGNC	HGNC_ID=MAGIX	BIOTYPE=protein_coding	ENSP=ENSCAFP00000043126
37	chr1	100518381	C/G	ENSCAFG00000002421	ENSCAFT00000003802.3	Transcript	missense_variant	337	T/S	aCt/aGt	-	IMPACT=MODERATE	STRAND=1	SYMBOL=ZNF550	SYMBOL_SOURCE=VGNC	BIOTYPE=protein_coding	ENSP=ENSCAFP00000003515	SIFT=tolerated(0.37)
37	chr10	35109787	A/T	ENSCAFG00000023061	ENSCAFT00000093512.1	Transcript	synonymous_variant	1733	S	tcT/tcA	-	IMPACT=LOW	STRAND=-1	SYMBOL=RANBP2	SYMBOL_SOURCE=HGNC	HGNC_ID=RANBP2	BIOTYPE=protein_coding	ENSP=ENSCAFP00000062218
37	chr10	35109788	G/A	ENSCAFG00000023061	ENSCAFT00000093512.1	Transcript	missense_variant	1733	S/F	tCt/tTt	-	IMPACT=MODERATE	STRAND=-1	SYMBOL=RANBP2	SYMBOL_SOURCE=HGNC	HGNC_ID=RANBP2	BIOTYPE=protein_coding	ENSP=ENSCAFP00000062218	SIFT=tolerated(0.42)
37	chr13	55373015	C/T	ENSCAFG00000028953	ENSCAFT00000048044.2	Transcript	missense_variant	23	R/Q	cGg/cAg	-	IMPACT=MODERATE	STRAND=-1	SYMBOL=TECRL	SYMBOL_SOURCE=VGNC	BIOTYPE=protein_coding	ENSP=ENSCAFP00000041161	SIFT=tolerated_low_confidence(0.43)
37	chr18	37330455	A/G	ENSCAFG00000044533	ENSCAFT00000068215.1	Transcript	missense_variant	256	S/G	Agt/Ggt	-	IMPACT=MODERATE	STRAND=1	BIOTYPE=protein_coding	ENSP=ENSCAFP00000060243	SIFT=tolerated(1)
37	chr2	43986622	A/C	ENSCAFG00000006917	ENSCAFT00000064563.1	Transcript	missense_variant	1129	H/P	cAt/cCt	-	IMPACT=MODERATE	STRAND=1	SYMBOL=MAP3K1	SYMBOL_SOURCE=VGNC	BIOTYPE=protein_coding	ENSP=ENSCAFP00000043507	SIFT=tolerated_low_confidence(0.22)
37	chr2	81924142	A/T	ENSCAFG00000016209	ENSCAFT00000071692.1	Transcript	missense_variant	486	F/I	Ttc/Atc	-	IMPACT=MODERATE	STRAND=-1	BIOTYPE=protein_coding	ENSP=ENSCAFP00000051409	SIFT=tolerated_low_confidence(0.06)
37	chr23	8324870	T/C	ENSCAFG00000005051	ENSCAFT00000008132.4	Transcript	missense_variant	690	Q/R	cAg/cGg	-	IMPACT=MODERATE	STRAND=-1	SYMBOL=SCN5A	SYMBOL_SOURCE=VGNC	BIOTYPE=protein_coding	ENSP=ENSCAFP00000007532	SIFT=tolerated(0.21)
37	chr23	33291604	T/G	ENSCAFG00000007441	ENSCAFT00000011927.2	Transcript	missense_variant	215	D/E	gaT/gaG	-	IMPACT=MODERATE	STRAND=1	SYMBOL=SLC35G2	SYMBOL_SOURCE=VGNC	BIOTYPE=protein_coding	ENSP=ENSCAFP00000011060	SIFT=tolerated(0.42)
37	chr27	2688612	T/G	ENSCAFG00000007284	ENSCAFT00000011656.3	Transcript	missense_variant	366	D/E	gaT/gaG	-	IMPACT=MODERATE	STRAND=1	SYMBOL=KRT84	SYMBOL_SOURCE=VGNC	BIOTYPE=protein_coding	ENSP=ENSCAFP00000010801	SIFT=tolerated(0.84)
37	chr27	33417533	C/A	ENSCAFG00000013215	ENSCAFT00000039797.3	Transcript	synonymous_variant	347	L	ctC/ctA	-	IMPACT=LOW	STRAND=1	SYMBOL=GPRC5D	SYMBOL_SOURCE=VGNC	BIOTYPE=protein_coding	ENSP=ENSCAFP00000035696
37	chr30	23609898	-/TG	ENSCAFG00000016568	ENSCAFT00000068607.1	Transcript	frameshift_variant	681	W/SX	tgg/tCAgg	-	IMPACT=HIGH	STRAND=-1	SYMBOL=ADAM10	SYMBOL_SOURCE=VGNC	BIOTYPE=protein_coding	ENSP=ENSCAFP00000048292
37	chr30	23995629	A/G	ENSCAFG00000016610	ENSCAFT00000026314.4	Transcript	synonymous_variant	352	S	tcA/tcG	-	IMPACT=LOW	STRAND=1	SYMBOL=RNF111	SYMBOL_SOURCE=VGNC	BIOTYPE=protein_coding	ENSP=ENSCAFP00000024438
37	chr37	10070278	A/T	ENSCAFG00000011929	ENSCAFT00000043986.2	Transcript	missense_variant	152	I/K	aTa/aAa	rs24040510	IMPACT=MODERATE	STRAND=-1	SYMBOL=CLK1	SYMBOL_SOURCE=VGNC	BIOTYPE=protein_coding	ENSP=ENSCAFP00000038724	SIFT=deleterious(0)
37	chr37	10070280	A/G	ENSCAFG00000011929	ENSCAFT00000043986.2	Transcript	synonymous_variant	151	D	gaT/gaC	rs24040509	IMPACT=LOW	STRAND=-1	SYMBOL=CLK1	SYMBOL_SOURCE=VGNC	BIOTYPE=protein_coding	ENSP=ENSCAFP00000038724
37	chr6	40120537	C/T	ENSCAFG00000032180	ENSCAFT00000031287.4	Transcript	missense_variant	330	G/E	gGa/gAa	-	IMPACT=MODERATE	STRAND=-1	BIOTYPE=protein_coding	ENSP=ENSCAFP00000029117	SIFT=deleterious_low_confidence(0)
37	chr6	61299641	G/T	ENSCAFG00000049941	ENSCAFT00000062389.1	Transcript	missense_variant	19	R/L	cGg/cTg	-	IMPACT=MODERATE	STRAND=1	SYMBOL=SELENOF	SYMBOL_SOURCE=EntrezGene	BIOTYPE=protein_coding	ENSP=ENSCAFP00000064026	SIFT=tolerated(0.67)
37	chr8	2312180	G/A	ENSCAFG00000024337	ENSCAFT00000037720.3	Transcript	missense_variant	90	R/K	aGa/aAa	-	IMPACT=MODERATE	STRAND=1	BIOTYPE=protein_coding	ENSP=ENSCAFP00000033289	SIFT=tolerated(0.47)
37	chr8	2312182	T/C	ENSCAFG00000024337	ENSCAFT00000037720.3	Transcript	missense_variant	91	S/P	Tcc/Ccc	-	IMPACT=MODERATE	STRAND=1	BIOTYPE=protein_coding	ENSP=ENSCAFP00000033289	SIFT=deleterious(0)
37	chr8	68648962	G/A	ENSCAFG00000017915	ENSCAFT00000028431.5	Transcript	missense_variant	226	E/K	Gaa/Aaa	-	IMPACT=MODERATE	STRAND=1	SYMBOL=WDR25	SYMBOL_SOURCE=VGNC	BIOTYPE=protein_coding	ENSP=ENSCAFP00000026441	SIFT=tolerated(0.39)
37	chr9	290391	T/C	ENSCAFG00000005927	ENSCAFT00000009576.5	Transcript	missense_variant,splice_region_variant	33	C/R	Tgt/Cgt	-	IMPACT=MODERATE	STRAND=1	SYMBOL=DCXR	SYMBOL_SOURCE=VGNC	BIOTYPE=protein_coding	ENSP=ENSCAFP00000008891	SIFT=deleterious(0.03)
37	chr9	20407928	G/A	ENSCAFG00000014972	ENSCAFT00000023748.4	Transcript	synonymous_variant	614	D	gaC/gaT	-	IMPACT=LOW	STRAND=-1	SYMBOL=NAGLU	SYMBOL_SOURCE=VGNC	BIOTYPE=protein_coding	ENSP=ENSCAFP00000022041
37	chr9	26572084	C/T	ENSCAFG00000017201	ENSCAFT00000027259.4	Transcript	missense_variant	418	L/F	Ctt/Ttt	-	IMPACT=MODERATE	STRAND=1	SYMBOL=ABCC3	SYMBOL_SOURCE=VGNC	BIOTYPE=protein_coding	ENSP=ENSCAFP00000025351	SIFT=tolerated(0.1)
37	chr9	38025801	C/A	ENSCAFG00000018246	ENSCAFT00000069402.1	Transcript	missense_variant	430	A/S	Gcc/Tcc	-	IMPACT=MODERATE	STRAND=-1	SYMBOL=AP2B1	SYMBOL_SOURCE=VGNC	BIOTYPE=protein_coding	ENSP=ENSCAFP00000055402	SIFT=tolerated(0.57)
37	chrX	23297544	-/GAGGTCTCGTCGGC	ENSCAFG00000031907	ENSCAFT00000046498.2	Transcript	frameshift_variant	63	G/GPTRPX	gga/ggGCCGACGAGACCTCa	-	IMPACT=HIGH	STRAND=-1	BIOTYPE=protein_coding	ENSP=ENSCAFP00000041777
3	chr12	499788	G/A	ENSCAFG00000000442	ENSCAFT00000000700.5	Transcript	missense_variant	1553	H/Y	Cat/Tat	-	IMPACT=MODERATE	STRAND=-1	SYMBOL=MDC1	SYMBOL_SOURCE=VGNC	BIOTYPE=protein_coding	ENSP=ENSCAFP00000000644	SIFT=tolerated(1)
3	chr13	44410202	A/G	ENSCAFG00000001972	ENSCAFT00000087888.1	Transcript	missense_variant	475	Y/H	Tat/Cat	-	IMPACT=MODERATE	STRAND=-1	SYMBOL=FRYL	SYMBOL_SOURCE=VGNC	BIOTYPE=protein_coding	ENSP=ENSCAFP00000045217	SIFT=tolerated(0.05)
3	chr2	84946260	G/T	ENSCAFG00000016721	ENSCAFT00000077644.1	Transcript	missense_variant	114	G/W	Ggg/Tgg	-	IMPACT=MODERATE	STRAND=1	SYMBOL=EXOSC10	SYMBOL_SOURCE=VGNC	BIOTYPE=protein_coding	ENSP=ENSCAFP00000046101	SIFT=deleterious(0)
3	chr21	22149387	G/A	ENSCAFG00000005263	ENSCAFT00000092376.1	Transcript	missense_variant	1361	T/I	aCc/aTc	-	IMPACT=MODERATE	STRAND=-1	SYMBOL=EMSY	SYMBOL_SOURCE=VGNC	BIOTYPE=protein_coding	ENSP=ENSCAFP00000045664	SIFT=deleterious_low_confidence(0)
3	chr3	53706445	G/T	ENSCAFG00000012639	ENSCAFT00000020334.4	Transcript	missense_variant	910	L/I	Ctc/Atc	-	IMPACT=MODERATE	STRAND=-1	SYMBOL=IQGAP1	SYMBOL_SOURCE=VGNC	BIOTYPE=protein_coding	ENSP=ENSCAFP00000018867	SIFT=deleterious(0)
3	chr3	56500712	G/T	ENSCAFG00000013833	ENSCAFT00000021964.4	Transcript	missense_variant	346	T/K	aCg/aAg	-	IMPACT=MODERATE	STRAND=-1	SYMBOL=IL16	SYMBOL_SOURCE=VGNC	BIOTYPE=protein_coding	ENSP=ENSCAFP00000020395	SIFT=tolerated(0.35)
3	chr8	44045166	C/T	ENSCAFG00000016620	ENSCAFT00000026325.3	Transcript	missense_variant	129	A/T	Gcc/Acc	-	IMPACT=MODERATE	STRAND=-1	SYMBOL=SYNJ2BP	SYMBOL_SOURCE=EntrezGene	BIOTYPE=protein_coding	ENSP=ENSCAFP00000024448	SIFT=tolerated(0.12)
38	chr12	1420640	G/T	ENSCAFG00000000679	ENSCAFT00000001053.4	Transcript	missense_variant	666	A/S	Gcc/Tcc	-	IMPACT=MODERATE	STRAND=1	SYMBOL=SKIV2L	SYMBOL_SOURCE=VGNC	BIOTYPE=protein_coding	ENSP=ENSCAFP00000000965	SIFT=deleterious(0)
38	chr13	30765840	G/A	ENSCAFG00000001159	ENSCAFT00000064660.1	Transcript	missense_variant	455	R/W	Cgg/Tgg	-	IMPACT=MODERATE	STRAND=-1	SYMBOL=ZFAT	SYMBOL_SOURCE=VGNC	BIOTYPE=protein_coding	ENSP=ENSCAFP00000050592	SIFT=deleterious(0)
38	chr14	2764209	G/A	ENSCAFG00000031578	ENSCAFT00000001950.3	Transcript	synonymous_variant	113	G	ggC/ggT	-	IMPACT=LOW	STRAND=-1	BIOTYPE=protein_coding	ENSP=ENSCAFP00000001799
38	chr18	25606199	G/T	ENSCAFG00000024796	ENSCAFT00000038320.3	Transcript	missense_variant	232	L/M	Ctg/Atg	-	IMPACT=MODERATE	STRAND=-1	SYMBOL=RNH1	SYMBOL_SOURCE=VGNC	BIOTYPE=protein_coding	ENSP=ENSCAFP00000034020	SIFT=tolerated(0.31)
38	chr20	49437579	C/A	ENSCAFG00000017245	ENSCAFT00000027315.4	Transcript	synonymous_variant	209	R	Cga/Aga	-	IMPACT=LOW	STRAND=1	SYMBOL=DHPS	SYMBOL_SOURCE=VGNC	BIOTYPE=protein_coding	ENSP=ENSCAFP00000025402
38	chr23	27010522	G/T	ENSCAFG00000005916	ENSCAFT00000009557.5	Transcript	missense_variant	1020	S/I	aGc/aTc	-	IMPACT=MODERATE	STRAND=1	SYMBOL=ANKRD28	SYMBOL_SOURCE=VGNC	BIOTYPE=protein_coding	ENSP=ENSCAFP00000008873	SIFT=tolerated(0.08)
38	chr24	21602758	G/T	ENSCAFG00000031042	ENSCAFT00000049428.2	Transcript	synonymous_variant	48	P	ccC/ccA	-	IMPACT=LOW	STRAND=-1	SYMBOL=PLAGL2	SYMBOL_SOURCE=VGNC	BIOTYPE=protein_coding	ENSP=ENSCAFP00000041523
38	chr25	19872446	T/G	ENSCAFG00000025297	ENSCAFT00000012076.4	Transcript	missense_variant	687	H/P	cAt/cCt	-	IMPACT=MODERATE	STRAND=-1	BIOTYPE=protein_coding	ENSP=ENSCAFP00000011193
38	chr25	49989526	G/T	ENSCAFG00000029008	ENSCAFT00000037691.2	Transcript	synonymous_variant	184	I	atC/atA	-	IMPACT=LOW	STRAND=-1	BIOTYPE=protein_coding	ENSP=ENSCAFP00000033249
38	chr4	27068449	G/C	ENSCAFG00000015465	ENSCAFT00000024539.5	Transcript	missense_variant	289	F/L	ttC/ttG	-	IMPACT=MODERATE	STRAND=-1	SYMBOL=KCNMA1	SYMBOL_SOURCE=VGNC	BIOTYPE=protein_coding	ENSP=ENSCAFP00000022780	SIFT=tolerated(0.07)
38	chr6	38308496	A/C	ENSCAFG00000019346	ENSCAFT00000075240.1	Transcript	missense_variant	2657	K/Q	Aaa/Caa	-	IMPACT=MODERATE	STRAND=1	SYMBOL=SRRM2	SYMBOL_SOURCE=VGNC	BIOTYPE=protein_coding	ENSP=ENSCAFP00000050904	SIFT=deleterious_low_confidence(0)
38	chr6	38308497	A/C	ENSCAFG00000019346	ENSCAFT00000075240.1	Transcript	missense_variant	2657	K/T	aAa/aCa	-	IMPACT=MODERATE	STRAND=1	SYMBOL=SRRM2	SYMBOL_SOURCE=VGNC	BIOTYPE=protein_coding	ENSP=ENSCAFP00000050904	SIFT=deleterious_low_confidence(0)
38	chr7	6458758	A/C	ENSCAFG00000046356	ENSCAFT00000018525.5	Transcript	missense_variant	145	H/P	cAt/cCt	-	IMPACT=MODERATE	STRAND=1	BIOTYPE=protein_coding	ENSP=ENSCAFP00000017158	SIFT=tolerated(0.3)
38	chr7	42276935	G/T	ENSCAFG00000016963	ENSCAFT00000026858.3	Transcript	synonymous_variant	359	R	Cga/Aga	-	IMPACT=LOW	STRAND=-1	SYMBOL=HCN3	SYMBOL_SOURCE=VGNC	BIOTYPE=protein_coding	ENSP=ENSCAFP00000024961
38	chr9	2362551	G/T	ENSCAFG00000005547	ENSCAFT00000046179.3	Transcript	splice_region_variant,synonymous_variant	107	G	ggG/ggT	-	IMPACT=LOW	STRAND=1	SYMBOL=RBFOX3	SYMBOL_SOURCE=VGNC	BIOTYPE=protein_coding	ENSP=ENSCAFP00000042800
38	chr9	4700403	G/T	ENSCAFG00000004968	ENSCAFT00000059585.1	Transcript	missense_variant	923	K/N	aaG/aaT	-	IMPACT=MODERATE	STRAND=1	SYMBOL=FBF1	SYMBOL_SOURCE=VGNC	BIOTYPE=protein_coding	ENSP=ENSCAFP00000061212	SIFT=deleterious(0)
38	chr9	32818481	C/T	ENSCAFG00000041125	ENSCAFT00000068001.1	Transcript	missense_variant	122	R/C	Cgc/Tgc	-	IMPACT=MODERATE	STRAND=1	SYMBOL=OR4D1	SYMBOL_SOURCE=HGNC	HGNC_ID=OR4D1	BIOTYPE=protein_coding	ENSP=ENSCAFP00000045811	SIFT=deleterious(0.05)
39	chr1	116765688	G/A	ENSCAFG00000006704	ENSCAFT00000010790.4	Transcript	synonymous_variant	126	T	acG/acA	-	IMPACT=LOW	STRAND=1	SYMBOL=NFKBID	SYMBOL_SOURCE=VGNC	BIOTYPE=protein_coding	ENSP=ENSCAFP00000009996
39	chr19	52863577	T/C	ENSCAFG00000005717	ENSCAFT00000049028.3	Transcript	missense_variant	1698	M/V	Atg/Gtg	-	IMPACT=MODERATE	STRAND=-1	SYMBOL=NEB	SYMBOL_SOURCE=HGNC	HGNC_ID=NEB	BIOTYPE=protein_coding	ENSP=ENSCAFP00000040373	SIFT=tolerated(0.12)
39	chr20	12889452	A/G	ENSCAFG00000023463	ENSCAFT00000009554.4	Transcript	missense_variant	1142	F/S	tTt/tCt	-	IMPACT=MODERATE	STRAND=-1	SYMBOL=ITPR1	SYMBOL_SOURCE=VGNC	BIOTYPE=protein_coding	ENSP=ENSCAFP00000008870	SIFT=deleterious(0.02)
39	chr26	1731819	G/T	ENSCAFG00000006721	ENSCAFT00000069367.1	Transcript	missense_variant,splice_region_variant	1182	V/F	Gtc/Ttc	-	IMPACT=MODERATE	STRAND=1	SYMBOL=RIMBP2	SYMBOL_SOURCE=VGNC	BIOTYPE=protein_coding	ENSP=ENSCAFP00000066109	SIFT=deleterious(0)
39	chr3	27233151	G/A	ENSCAFG00000009031	ENSCAFT00000014358.5	Transcript	missense_variant	819	S/F	tCc/tTc	-	IMPACT=MODERATE	STRAND=-1	SYMBOL=CMYA5	SYMBOL_SOURCE=VGNC	BIOTYPE=protein_coding	ENSP=ENSCAFP00000013279	SIFT=deleterious(0)
39	chr31	38525739	A/C	ENSCAFG00000011039	ENSCAFT00000068935.1	Transcript	missense_variant	426	F/C	tTt/tGt	-	IMPACT=MODERATE	STRAND=-1	SYMBOL=ITGB2	SYMBOL_SOURCE=VGNC	BIOTYPE=protein_coding	ENSP=ENSCAFP00000059524	SIFT=deleterious(0)
39	chr32	1021566	C/T	ENSCAFG00000008634	ENSCAFT00000013696.5	Transcript	missense_variant	507	R/K	aGa/aAa	-	IMPACT=MODERATE	STRAND=-1	SYMBOL=CCDC158	SYMBOL_SOURCE=VGNC	BIOTYPE=protein_coding	ENSP=ENSCAFP00000012669	SIFT=tolerated(0.2)
39	chr34	10999846	G/T	ENSCAFG00000030152	ENSCAFT00000044739.2	Transcript	synonymous_variant	236	T	acC/acA	-	IMPACT=LOW	STRAND=-1	SYMBOL=NDUFS6	SYMBOL_SOURCE=VGNC	BIOTYPE=protein_coding	ENSP=ENSCAFP00000040732
39	chr6	8996005	T/G	ENSCAFG00000014203	ENSCAFT00000022549.5	Transcript	missense_variant	9	E/D	gaA/gaC	-	IMPACT=MODERATE	STRAND=-1	SYMBOL=EPO	SYMBOL_SOURCE=VGNC	BIOTYPE=protein_coding	ENSP=ENSCAFP00000020937	SIFT=tolerated_low_confidence(0.07)
39	chrX	1498395	T/C	ENSCAFG00000011113	ENSCAFT00000088211.1	Transcript	missense_variant	512	S/P	Tca/Cca	-	IMPACT=MODERATE	STRAND=1	SYMBOL=GYG2	SYMBOL_SOURCE=VGNC	BIOTYPE=protein_coding	ENSP=ENSCAFP00000064577	SIFT=tolerated_low_confidence(0.11)
39	chrX	34640977	C/T	ENSCAFG00000014099	ENSCAFT00000022386.4	Transcript	missense_variant	827	V/M	Gtg/Atg	-	IMPACT=MODERATE	STRAND=-1	SYMBOL=BCOR	SYMBOL_SOURCE=VGNC	BIOTYPE=protein_coding	ENSP=ENSCAFP00000020788	SIFT=tolerated(0.06)
39	chrX	91202395	T/A	ENSCAFG00000018366	ENSCAFT00000029178.4	Transcript	missense_variant	1313	T/S	Acc/Tcc	-	IMPACT=MODERATE	STRAND=-1	SYMBOL=KIAA1210	SYMBOL_SOURCE=VGNC	BIOTYPE=protein_coding	ENSP=ENSCAFP00000027134	SIFT=tolerated(0.44)
40	chr1	105145775	G/T	ENSCAFG00000029079	ENSCAFT00000074923.1	Transcript	synonymous_variant	130	T	acC/acA	-	IMPACT=LOW	STRAND=-1	SYMBOL=ZNF615	SYMBOL_SOURCE=HGNC	HGNC_ID=ZNF615	BIOTYPE=protein_coding	ENSP=ENSCAFP00000056598
40	chr10	45264276	C/G	ENSCAFG00000002411	ENSCAFT00000003791.5	Transcript	missense_variant	654	W/C	tgG/tgC	-	IMPACT=MODERATE	STRAND=-1	SYMBOL=FER1L5	SYMBOL_SOURCE=VGNC	BIOTYPE=protein_coding	ENSP=ENSCAFP00000003505	SIFT=deleterious(0)
40	chr12	16856319	G/A	ENSCAFG00000002106	ENSCAFT00000003327.4	Transcript	missense_variant	53	R/H	cGc/cAc	-	IMPACT=MODERATE	STRAND=1	BIOTYPE=protein_coding	ENSP=ENSCAFP00000037577	SIFT=tolerated(0.28)
40	chr13	21517870	C/G	ENSCAFG00000000986	ENSCAFT00000001523.4	Transcript	missense_variant	714	A/G	gCc/gGc	-	IMPACT=MODERATE	STRAND=1	SYMBOL=TBC1D31	SYMBOL_SOURCE=VGNC	BIOTYPE=protein_coding	ENSP=ENSCAFP00000001400	SIFT=deleterious(0.04)
40	chr16	35580144	-/C	ENSCAFG00000006686	ENSCAFT00000010765.4	Transcript	frameshift_variant	186	F/FX	ttc/ttCc	-	IMPACT=HIGH	STRAND=1	SYMBOL=MFHAS1	SYMBOL_SOURCE=HGNC	HGNC_ID=MFHAS1	BIOTYPE=protein_coding	ENSP=ENSCAFP00000009975
40	chr17	49603496	C/T	ENSCAFG00000008846	ENSCAFT00000014048.5	Transcript	stop_gained	471	R/*	Cga/Tga	-	IMPACT=HIGH	STRAND=1	SYMBOL=FBXO41	SYMBOL_SOURCE=VGNC	BIOTYPE=protein_coding	ENSP=ENSCAFP00000012995
40	chr2	77788519	G/-	ENSCAFG00000014920	ENSCAFT00000066706.1	Transcript	frameshift_variant	687	L/X	ctG/ct	-	IMPACT=HIGH	STRAND=1	SYMBOL=ECE1	SYMBOL_SOURCE=VGNC	BIOTYPE=protein_coding	ENSP=ENSCAFP00000048128
40	chr23	6755582	T/C	ENSCAFG00000004776	ENSCAFT00000077905.1	Transcript	missense_variant	2197	E/G	gAg/gGg	-	IMPACT=MODERATE	STRAND=-1	SYMBOL=TRANK1	SYMBOL_SOURCE=VGNC	BIOTYPE=protein_coding	ENSP=ENSCAFP00000051370	SIFT=tolerated_low_confidence(0.11)
40	chr25	4702855	-/GAACC	ENSCAFG00000006231	ENSCAFT00000061826.1	Transcript	frameshift_variant	316	G/GTX	gga/gGAACCga	-	IMPACT=HIGH	STRAND=1	SYMBOL=DCLK1	SYMBOL_SOURCE=VGNC	BIOTYPE=protein_coding	ENSP=ENSCAFP00000065669
40	chr27	2338262	G/A	ENSCAFG00000007322	ENSCAFT00000011579.4	Transcript	missense_variant	555	G/S	Ggt/Agt	-	IMPACT=MODERATE	STRAND=1	SYMBOL=KRT3	SYMBOL_SOURCE=VGNC	BIOTYPE=protein_coding	ENSP=ENSCAFP00000010729	SIFT=tolerated(1)
40	chr27	2338264	T/A	ENSCAFG00000007322	ENSCAFT00000011579.4	Transcript	synonymous_variant	555	G	ggT/ggA	-	IMPACT=LOW	STRAND=1	SYMBOL=KRT3	SYMBOL_SOURCE=VGNC	BIOTYPE=protein_coding	ENSP=ENSCAFP00000010729
40	chr30	30207434	T/C	ENSCAFG00000017255	ENSCAFT00000027321.4	Transcript	synonymous_variant	32	T	acT/acC	rs853115211	IMPACT=LOW	STRAND=1	SYMBOL=RAB11A	SYMBOL_SOURCE=VGNC	BIOTYPE=protein_coding	ENSP=ENSCAFP00000025408
40	chr38	22064827	A/C	ENSCAFG00000012174	ENSCAFT00000081892.1	Transcript	missense_variant	647	I/S	aTt/aGt	-	IMPACT=MODERATE	STRAND=-1	SYMBOL=ATP1A2	SYMBOL_SOURCE=VGNC	BIOTYPE=protein_coding	ENSP=ENSCAFP00000046475	SIFT=deleterious(0.01)
40	chr5	76334836	A/C	ENSCAFG00000020137	ENSCAFT00000092960.1	Transcript	missense_variant	517	N/H	Aac/Cac	-	IMPACT=MODERATE	STRAND=1	SYMBOL=DDX19A	SYMBOL_SOURCE=VGNC	BIOTYPE=protein_coding	ENSP=ENSCAFP00000058321	SIFT=deleterious(0)
40	chr7	29045646	C/T	ENSCAFG00000015215	ENSCAFT00000024154.4	Transcript	synonymous_variant	1187	F	ttC/ttT	-	IMPACT=LOW	STRAND=1	SYMBOL=F5	SYMBOL_SOURCE=VGNC	BIOTYPE=protein_coding	ENSP=ENSCAFP00000022424
40	chr8	37435702	G/A	ENSCAFG00000032548	ENSCAFT00000050126.3	Transcript	synonymous_variant	729	P	ccC/ccT	-	IMPACT=LOW	STRAND=-1	SYMBOL=KCNH5	SYMBOL_SOURCE=VGNC	BIOTYPE=protein_coding	ENSP=ENSCAFP00000036186
41	chr1	116784828	G/A	ENSCAFG00000006728	ENSCAFT00000077714.1	Transcript	synonymous_variant	694	F	ttC/ttT	-	IMPACT=LOW	STRAND=-1	SYMBOL=KIRREL2	SYMBOL_SOURCE=VGNC	BIOTYPE=protein_coding	ENSP=ENSCAFP00000057998
41	chr11	64068121	C/G	ENSCAFG00000002818	ENSCAFT00000069530.1	Transcript	synonymous_variant	828	L	ctG/ctC	-	IMPACT=LOW	STRAND=-1	SYMBOL=ELP1	SYMBOL_SOURCE=VGNC	BIOTYPE=protein_coding	ENSP=ENSCAFP00000043850
41	chr12	2427826	G/A	ENSCAFG00000000832	ENSCAFT00000078769.1	Transcript	synonymous_variant	563	L	ctC/ctT	-	IMPACT=LOW	STRAND=-1	SYMBOL=TAP1	SYMBOL_SOURCE=VGNC	BIOTYPE=protein_coding	ENSP=ENSCAFP00000064521
41	chr14	22323320	C/A	ENSCAFG00000031467	ENSCAFT00000043425.2	Transcript	missense_variant	561	P/T	Cct/Act	-	IMPACT=MODERATE	STRAND=1	BIOTYPE=protein_coding	ENSP=ENSCAFP00000043093	SIFT=deleterious(0.04)
41	chr15	58301323	G/A	ENSCAFG00000008759	ENSCAFT00000013937.4	Transcript	missense_variant	162	T/M	aCg/aTg	-	IMPACT=MODERATE	STRAND=-1	SYMBOL=FSTL5	SYMBOL_SOURCE=VGNC	BIOTYPE=protein_coding	ENSP=ENSCAFP00000012896	SIFT=tolerated(0.27)
41	chr17	851930	C/T	ENSCAFG00000003228	ENSCAFT00000005177.4	Transcript	synonymous_variant	555	P	ccG/ccA	rs852719724	IMPACT=LOW	STRAND=-1	SYMBOL=PXDN	SYMBOL_SOURCE=VGNC	BIOTYPE=protein_coding	ENSP=ENSCAFP00000004792
41	chr17	30905314	T/G	ENSCAFG00000006228	ENSCAFT00000081540.1	Transcript	missense_variant	63	H/P	cAt/cCt	-	IMPACT=MODERATE	STRAND=-1	SYMBOL=DHX57	SYMBOL_SOURCE=VGNC	BIOTYPE=protein_coding	ENSP=ENSCAFP00000066517	SIFT=tolerated_low_confidence(0.07)
41	chr2	60975848	-/AGTGTCCCTT	ENSCAFG00000009443	ENSCAFT00000082479.1	Transcript	frameshift_variant	545-546	-/KGHX	-/AAGGGACACT	-	IMPACT=HIGH	STRAND=-1	SYMBOL=IRX5	SYMBOL_SOURCE=VGNC	BIOTYPE=protein_coding	ENSP=ENSCAFP00000055079
41	chr2	67300625	G/A	ENSCAFG00000010225	ENSCAFT00000072518.1	Transcript	missense_variant	607	R/C	Cgt/Tgt	rs851410124	IMPACT=MODERATE	STRAND=-1	SYMBOL=PHKB	SYMBOL_SOURCE=VGNC	BIOTYPE=protein_coding	ENSP=ENSCAFP00000047589	SIFT=deleterious(0.03)
41	chr2	78400126	C/T	ENSCAFG00000015058	ENSCAFT00000023907.3	Transcript	missense_variant	147	S/L	tCg/tTg	-	IMPACT=MODERATE	STRAND=1	SYMBOL=MUL1	SYMBOL_SOURCE=VGNC	BIOTYPE=protein_coding	ENSP=ENSCAFP00000022194	SIFT=deleterious_low_confidence(0)
41	chr20	32145381	-/CCTAAGCCTT	ENSCAFG00000007317	ENSCAFT00000011716.3	Transcript	frameshift_variant	97	Q/QRLRX	cag/caAAGGCTTAGGg	-	IMPACT=HIGH	STRAND=-1	SYMBOL=KCTD6	SYMBOL_SOURCE=VGNC	BIOTYPE=protein_coding	ENSP=ENSCAFP00000010857
41	chr20	53107145	G/A	ENSCAFG00000018557	ENSCAFT00000073725.1	Transcript	synonymous_variant	46	G	ggC/ggT	rs851872440	IMPACT=LOW	STRAND=-1	SYMBOL=ADAMTS10	SYMBOL_SOURCE=VGNC	BIOTYPE=protein_coding	ENSP=ENSCAFP00000048290
41	chr20	57632735	T/G	ENSCAFG00000019543	ENSCAFT00000087327.1	Transcript	missense_variant	633	S/R	agT/agG	-	IMPACT=MODERATE	STRAND=1	SYMBOL=SBNO2	SYMBOL_SOURCE=VGNC	BIOTYPE=protein_coding	ENSP=ENSCAFP00000066002	SIFT=tolerated(0.39)
41	chr21	20219786	T/A	ENSCAFG00000004731	ENSCAFT00000081390.1	Transcript	synonymous_variant	2288	T	acT/acA	-	IMPACT=LOW	STRAND=1	SYMBOL=TENM4	SYMBOL_SOURCE=VGNC	BIOTYPE=protein_coding	ENSP=ENSCAFP00000059926
41	chr25	50092577	G/T	ENSCAFG00000047604	ENSCAFT00000044297.1	Transcript	missense_variant	218	V/L	Gtg/Ttg	-	IMPACT=MODERATE	STRAND=1	BIOTYPE=protein_coding	ENSP=ENSCAFP00000036916	SIFT=deleterious(0.04)
41	chr27	22261798	G/T	ENSCAFG00000011428	ENSCAFT00000093055.1	Transcript	missense_variant	106	G/V	gGt/gTt	-	IMPACT=MODERATE	STRAND=1	SYMBOL=KRAS	SYMBOL_SOURCE=VGNC	BIOTYPE=protein_coding	ENSP=ENSCAFP00000064230	SIFT=deleterious_low_confidence(0)
41	chr3	2460443	T/A	ENSCAFG00000007417	ENSCAFT00000011885.4	Transcript	stop_gained	165	K/*	Aaa/Taa	-	IMPACT=HIGH	STRAND=-1	SYMBOL=MAN2A1	SYMBOL_SOURCE=VGNC	BIOTYPE=protein_coding	ENSP=ENSCAFP00000011020
41	chr34	12675674	A/G	ENSCAFG00000011212	ENSCAFT00000080543.1	Transcript	missense_variant	1047	H/R	cAt/cGt	-	IMPACT=MODERATE	STRAND=1	SYMBOL=PIK3CA	SYMBOL_SOURCE=VGNC	BIOTYPE=protein_coding	ENSP=ENSCAFP00000048355	SIFT=tolerated(0.11)
41	chr35	26270220	T/C	ENSCAFG00000023815	ENSCAFT00000019250.4	Transcript	missense_variant	40	M/V	Atg/Gtg	-	IMPACT=MODERATE	STRAND=-1	BIOTYPE=protein_coding	ENSP=ENSCAFP00000017855	SIFT=deleterious(0.01)
41	chr36	11304641	T/A	ENSCAFG00000011438	ENSCAFT00000018336.3	Transcript	synonymous_variant	1371	A	gcA/gcT	-	IMPACT=LOW	STRAND=-1	SYMBOL=SCN9A	SYMBOL_SOURCE=VGNC	BIOTYPE=protein_coding	ENSP=ENSCAFP00000016982
41	chr4	65258580	A/G	ENSCAFG00000018512	ENSCAFT00000029389.3	Transcript	missense_variant	119	L/P	cTg/cCg	-	IMPACT=MODERATE	STRAND=-1	BIOTYPE=protein_coding	ENSP=ENSCAFP00000033204	SIFT=deleterious(0)
41	chr5	39322958	T/A	ENSCAFG00000030402	ENSCAFT00000046525.2	Transcript	missense_variant	595	S/T	Tca/Aca	-	IMPACT=MODERATE	STRAND=1	SYMBOL=ZNF624	SYMBOL_SOURCE=VGNC	BIOTYPE=protein_coding	ENSP=ENSCAFP00000039621	SIFT=tolerated(0.08)
41	chr6	18171234	-/ATTTGT	ENSCAFG00000017118	ENSCAFT00000027114.5	Transcript	inframe_insertion	5	G/GFV	ggg/ggATTTGTg	-	IMPACT=MODERATE	STRAND=1	BIOTYPE=protein_coding	ENSP=ENSCAFP00000025214
41	chr7	2162999	G/T	ENSCAFG00000010884	ENSCAFT00000081666.1	Transcript	synonymous_variant	1431	T	acG/acT	-	IMPACT=LOW	STRAND=1	SYMBOL=CACNA1S	SYMBOL_SOURCE=VGNC	BIOTYPE=protein_coding	ENSP=ENSCAFP00000062804
41	chr9	18010221	T/C	ENSCAFG00000029973	ENSCAFT00000089047.1	Transcript	missense_variant	74	E/G	gAa/gGa	-	IMPACT=MODERATE	STRAND=-1	BIOTYPE=protein_coding	ENSP=ENSCAFP00000049929	SIFT=deleterious_low_confidence(0)
41	chr9	21321640	G/T	ENSCAFG00000015956	ENSCAFT00000025284.4	Transcript	synonymous_variant	81	G	ggG/ggT	-	IMPACT=LOW	STRAND=1	BIOTYPE=protein_coding	ENSP=ENSCAFP00000023473
41	chrX	95107418	G/A	ENSCAFG00000018574	ENSCAFT00000029489.5	Transcript	missense_variant	1211	S/L	tCg/tTg	-	IMPACT=MODERATE	STRAND=-1	SYMBOL=THOC2	SYMBOL_SOURCE=VGNC	BIOTYPE=protein_coding	ENSP=ENSCAFP00000027411	SIFT=tolerated(0.26)
42	chr1	11813518	T/G	ENSCAFG00000000056	ENSCAFT00000000076.4	Transcript	missense_variant	24	M/L	Atg/Ctg	-	IMPACT=MODERATE	STRAND=-1	SYMBOL=CDH7	SYMBOL_SOURCE=VGNC	BIOTYPE=protein_coding	ENSP=ENSCAFP00000000060	SIFT=tolerated(1)
42	chr1	49232003	A/C	ENSCAFG00000000691	ENSCAFT00000049827.1	Transcript	missense_variant	1183	N/H	Aac/Cac	-	IMPACT=MODERATE	STRAND=1	SYMBOL=IGF2R	SYMBOL_SOURCE=VGNC	BIOTYPE=protein_coding	ENSP=ENSCAFP00000036713	SIFT=deleterious(0.01)
42	chr1	107305777	G/A	ENSCAFG00000003788	ENSCAFT00000006089.5	Transcript	missense_variant	285	G/E	gGa/gAa	-	IMPACT=MODERATE	STRAND=1	SYMBOL=HRC	SYMBOL_SOURCE=VGNC	BIOTYPE=protein_coding	ENSP=ENSCAFP00000005636	SIFT=tolerated(0.88)
42	chr1	113802484	A/C	ENSCAFG00000005521	ENSCAFT00000046253.3	Transcript	missense_variant	1281	Y/D	Tac/Gac	-	IMPACT=MODERATE	STRAND=-1	SYMBOL=PLEKHG2	SYMBOL_SOURCE=VGNC	BIOTYPE=protein_coding	ENSP=ENSCAFP00000038098	SIFT=deleterious_low_confidence(0)
42	chr10	28149164	G/T	ENSCAFG00000029830	ENSCAFT00000067964.1	Transcript	missense_variant	207	D/Y	Gat/Tat	-	IMPACT=MODERATE	STRAND=1	BIOTYPE=protein_coding	ENSP=ENSCAFP00000045473	SIFT=deleterious(0.02)
42	chr10	28149165	A/T	ENSCAFG00000029830	ENSCAFT00000067964.1	Transcript	missense_variant	207	D/V	gAt/gTt	-	IMPACT=MODERATE	STRAND=1	BIOTYPE=protein_coding	ENSP=ENSCAFP00000045473	SIFT=tolerated(0.06)
42	chr13	47443043	C/T	ENSCAFG00000002079	ENSCAFT00000003300.4	Transcript	missense_variant	1296	E/K	Gaa/Aaa	-	IMPACT=MODERATE	STRAND=-1	SYMBOL=KDR	SYMBOL_SOURCE=VGNC	BIOTYPE=protein_coding	ENSP=ENSCAFP00000003064	SIFT=deleterious(0.01)
42	chr14	12135873	C/T	ENSCAFG00000001783	ENSCAFT00000002800.3	Transcript	missense_variant	144	R/Q	cGg/cAg	-	IMPACT=MODERATE	STRAND=-1	BIOTYPE=protein_coding	ENSP=ENSCAFP00000056162	SIFT=tolerated(0.37)
42	chr18	50183133	G/T	ENSCAFG00000011792	ENSCAFT00000018737.5	Transcript	missense_variant	996	S/R	agC/agA	-	IMPACT=MODERATE	STRAND=-1	SYMBOL=KDM2A	SYMBOL_SOURCE=VGNC	BIOTYPE=protein_coding	ENSP=ENSCAFP00000017359	SIFT=tolerated(0.12)
42	chr18	54012355	T/G	ENSCAFG00000015767	ENSCAFT00000084513.1	Transcript	missense_variant	516	D/E	gaT/gaG	-	IMPACT=MODERATE	STRAND=1	SYMBOL=GANAB	SYMBOL_SOURCE=VGNC	BIOTYPE=protein_coding	ENSP=ENSCAFP00000057397	SIFT=tolerated(0.38)
42	chr25	17162917	CGAAAAGGTGCGTGCTT/-	ENSCAFG00000007207	ENSCAFT00000011560.3	Transcript	splice_donor_variant,coding_sequence_variant,intron_variant	884-?	-	-	-	IMPACT=HIGH	STRAND=1	SYMBOL=LATS2	SYMBOL_SOURCE=VGNC	BIOTYPE=protein_coding	ENSP=ENSCAFP00000010712
42	chr26	10575318	C/G	ENSCAFG00000009042	ENSCAFT00000014357.5	Transcript	missense_variant	443	A/P	Gcc/Ccc	-	IMPACT=MODERATE	STRAND=-1	SYMBOL=IQCD	SYMBOL_SOURCE=VGNC	BIOTYPE=protein_coding	ENSP=ENSCAFP00000013278	SIFT=tolerated_low_confidence(0.17)
42	chr27	2320096	G/A	ENSCAFG00000007322	ENSCAFT00000011579.4	Transcript	missense_variant	19	R/H	cGc/cAc	-	IMPACT=MODERATE	STRAND=1	SYMBOL=KRT3	SYMBOL_SOURCE=VGNC	BIOTYPE=protein_coding	ENSP=ENSCAFP00000010729	SIFT=tolerated(0.55)
42	chr28	36918134	T/C	ENSCAFG00000013255	ENSCAFT00000021024.4	Transcript	missense_variant	1674	K/R	aAg/aGg	-	IMPACT=MODERATE	STRAND=-1	SYMBOL=MKI67	SYMBOL_SOURCE=VGNC	BIOTYPE=protein_coding	ENSP=ENSCAFP00000019524	SIFT=tolerated(1)
42	chr3	55631123	A/C	ENSCAFG00000013288	ENSCAFT00000063932.1	Transcript	missense_variant	950	E/D	gaA/gaC	-	IMPACT=MODERATE	STRAND=1	SYMBOL=ADAMTSL3	SYMBOL_SOURCE=VGNC	BIOTYPE=protein_coding	ENSP=ENSCAFP00000062418	SIFT=tolerated(0.07)
42	chr3	61368065	G/A	ENSCAFG00000014808	ENSCAFT00000093308.1	Transcript	missense_variant	595	T/M	aCg/aTg	-	IMPACT=MODERATE	STRAND=-1	SYMBOL=ADD1	SYMBOL_SOURCE=VGNC	BIOTYPE=protein_coding	ENSP=ENSCAFP00000065621	SIFT=deleterious(0.01)
42	chr34	122612	A/C	ENSCAFG00000008990	ENSCAFT00000014276.5	Transcript	stop_lost	354	*/G	Tga/Gga	-	IMPACT=HIGH	STRAND=-1	SYMBOL=OTULIN	SYMBOL_SOURCE=VGNC	BIOTYPE=protein_coding	ENSP=ENSCAFP00000013201
42	chr34	12675674	A/G	ENSCAFG00000011212	ENSCAFT00000080543.1	Transcript	missense_variant	1047	H/R	cAt/cGt	-	IMPACT=MODERATE	STRAND=1	SYMBOL=PIK3CA	SYMBOL_SOURCE=VGNC	BIOTYPE=protein_coding	ENSP=ENSCAFP00000048355	SIFT=tolerated(0.11)
42	chr6	673289	C/A	ENSCAFG00000016564	ENSCAFT00000026231.2	Transcript	missense_variant	108	V/F	Gtt/Ttt	-	IMPACT=MODERATE	STRAND=-1	BIOTYPE=protein_coding	ENSP=ENSCAFP00000058053	SIFT=deleterious(0)
43	chr12	2825704	G/T	ENSCAFG00000000998	ENSCAFT00000087478.1	Transcript	missense_variant	302	R/L	cGg/cTg	-	IMPACT=MODERATE	STRAND=1	SYMBOL=PHF1	SYMBOL_SOURCE=VGNC	BIOTYPE=protein_coding	ENSP=ENSCAFP00000055602	SIFT=deleterious(0)
43	chr14	1583187	G/A	ENSCAFG00000001226	ENSCAFT00000001908.5	Transcript	synonymous_variant	426	Y	taC/taT	-	IMPACT=LOW	STRAND=-1	SYMBOL=TRIM58	SYMBOL_SOURCE=VGNC	BIOTYPE=protein_coding	ENSP=ENSCAFP00000001759
43	chr15	5887964	C/T	ENSCAFG00000003382	ENSCAFT00000005422.1	Transcript	missense_variant	6	S/F	tCc/tTc	-	IMPACT=MODERATE	STRAND=1	SYMBOL=LSM10	SYMBOL_SOURCE=VGNC	BIOTYPE=protein_coding	ENSP=ENSCAFP00000005023	SIFT=deleterious(0)
43	chr17	7949596	TC/-	ENSCAFG00000003549	ENSCAFT00000068297.1	Transcript	frameshift_variant	1040-1041	LK/LX	ctGAaa/ctaa	-	IMPACT=HIGH	STRAND=-1	SYMBOL=ROCK2	SYMBOL_SOURCE=VGNC	BIOTYPE=protein_coding	ENSP=ENSCAFP00000066507
43	chr18	54060281	G/T	ENSCAFG00000015822	ENSCAFT00000025061.4	Transcript	synonymous_variant	511	L	ctG/ctT	-	IMPACT=LOW	STRAND=1	SYMBOL=TUT1	SYMBOL_SOURCE=VGNC	BIOTYPE=protein_coding	ENSP=ENSCAFP00000023259
43	chr20	57657337	G/A	ENSCAFG00000019552	ENSCAFT00000036204.3	Transcript	synonymous_variant	1070	A	gcC/gcT	-	IMPACT=LOW	STRAND=-1	SYMBOL=ARHGAP45	SYMBOL_SOURCE=VGNC	BIOTYPE=protein_coding	ENSP=ENSCAFP00000031556
43	chr24	11679617	G/T	ENSCAFG00000005627	ENSCAFT00000009074.4	Transcript	stop_gained	361	E/*	Gag/Tag	-	IMPACT=HIGH	STRAND=1	SYMBOL=JAG1	SYMBOL_SOURCE=VGNC	BIOTYPE=protein_coding	ENSP=ENSCAFP00000008417
43	chr25	604147	TGCC/-	ENSCAFG00000005965	ENSCAFT00000009632.5	Transcript	frameshift_variant,splice_region_variant	194-195	VP/X	gTGCCc/gc	-	IMPACT=HIGH	STRAND=1	SYMBOL=FOXO1	SYMBOL_SOURCE=VGNC	BIOTYPE=protein_coding	ENSP=ENSCAFP00000008944
43	chr25	30036132	C/A	ENSCAFG00000008414	ENSCAFT00000013370.3	Transcript	missense_variant	46	R/L	cGg/cTg	-	IMPACT=MODERATE	STRAND=-1	BIOTYPE=protein_coding	ENSP=ENSCAFP00000012373	SIFT=deleterious(0.03)
43	chr3	27233427	G/A	ENSCAFG00000009031	ENSCAFT00000014358.5	Transcript	missense_variant	727	S/F	tCt/tTt	-	IMPACT=MODERATE	STRAND=-1	SYMBOL=CMYA5	SYMBOL_SOURCE=VGNC	BIOTYPE=protein_coding	ENSP=ENSCAFP00000013279	SIFT=deleterious(0.01)
43	chr3	27233429	A/G	ENSCAFG00000009031	ENSCAFT00000014358.5	Transcript	synonymous_variant	726	T	acT/acC	-	IMPACT=LOW	STRAND=-1	SYMBOL=CMYA5	SYMBOL_SOURCE=VGNC	BIOTYPE=protein_coding	ENSP=ENSCAFP00000013279
43	chr3	59870317	C/A	ENSCAFG00000014530	ENSCAFT00000092602.1	Transcript	missense_variant	618	G/V	gGg/gTg	-	IMPACT=MODERATE	STRAND=-1	SYMBOL=ABLIM2	SYMBOL_SOURCE=VGNC	BIOTYPE=protein_coding	ENSP=ENSCAFP00000066189	SIFT=tolerated_low_confidence(0.05)
43	chr33	19724657	C/G	ENSCAFG00000010848	ENSCAFT00000060799.1	Transcript	missense_variant	217	P/A	Cca/Gca	-	IMPACT=MODERATE	STRAND=1	SYMBOL=GAP43	SYMBOL_SOURCE=VGNC	BIOTYPE=protein_coding	ENSP=ENSCAFP00000045702	SIFT=deleterious_low_confidence(0.04)
43	chr5	41698408	G/T	ENSCAFG00000018437	ENSCAFT00000029281.6	Transcript	stop_gained	1719	S/*	tCg/tAg	-	IMPACT=HIGH	STRAND=-1	SYMBOL=RAI1	SYMBOL_SOURCE=VGNC	BIOTYPE=protein_coding	ENSP=ENSCAFP00000027227
43	chr6	18462200	G/A	ENSCAFG00000017333	ENSCAFT00000027468.5	Transcript	missense_variant	170	G/E	gGg/gAg	-	IMPACT=MODERATE	STRAND=1	SYMBOL=LAT	SYMBOL_SOURCE=VGNC	BIOTYPE=protein_coding	ENSP=ENSCAFP00000025545	SIFT=tolerated(0.11)
43	chrX	121093195	C/T	ENSCAFG00000023624	ENSCAFT00000023106.3	Transcript	missense_variant	109	S/L	tCg/tTg	-	IMPACT=MODERATE	STRAND=1	BIOTYPE=protein_coding	ENSP=ENSCAFP00000031828	SIFT=tolerated(0.21)
44	chr1	24717345	C/G	ENSCAFG00000031536	ENSCAFT00000066501.1	Transcript	missense_variant	33	C/S	tGc/tCc	-	IMPACT=MODERATE	STRAND=-1	SYMBOL=LDLRAD4	SYMBOL_SOURCE=VGNC	BIOTYPE=protein_coding	ENSP=ENSCAFP00000062332	SIFT=deleterious_low_confidence(0)
44	chr1	105505360	T/G	ENSCAFG00000029814	ENSCAFT00000043848.2	Transcript	missense_variant	352	H/P	cAc/cCc	-	IMPACT=MODERATE	STRAND=-1	SYMBOL=ZNF175	SYMBOL_SOURCE=VGNC	BIOTYPE=protein_coding	ENSP=ENSCAFP00000037232	SIFT=deleterious(0.03)
44	chr10	16037709	A/G	ENSCAFG00000031600	ENSCAFT00000000834.3	Transcript	synonymous_variant	132	T	acT/acC	-	IMPACT=LOW	STRAND=-1	BIOTYPE=protein_coding	ENSP=ENSCAFP00000000764
44	chr10	16037710	G/C	ENSCAFG00000031600	ENSCAFT00000000834.3	Transcript	missense_variant	132	T/S	aCt/aGt	-	IMPACT=MODERATE	STRAND=-1	BIOTYPE=protein_coding	ENSP=ENSCAFP00000000764	SIFT=deleterious_low_confidence(0.03)
44	chr10	45143893	C/T	ENSCAFG00000002404	ENSCAFT00000067658.1	Transcript	missense_variant	576	E/K	Gag/Aag	-	IMPACT=MODERATE	STRAND=-1	SYMBOL=CNNM4	SYMBOL_SOURCE=VGNC	BIOTYPE=protein_coding	ENSP=ENSCAFP00000064939	SIFT=deleterious(0)
44	chr16	9753935	G/T	ENSCAFG00000004115	ENSCAFT00000006593.4	Transcript	missense_variant	391	G/V	gGc/gTc	-	IMPACT=MODERATE	STRAND=1	SYMBOL=KIAA1549	SYMBOL_SOURCE=VGNC	BIOTYPE=protein_coding	ENSP=ENSCAFP00000006102	SIFT=deleterious_low_confidence(0.05)
44	chr17	61097373	G/-	ENSCAFG00000030077	ENSCAFT00000043601.2	Transcript	frameshift_variant	14	Q/X	Cag/ag	-	IMPACT=HIGH	STRAND=-1	BIOTYPE=protein_coding	ENSP=ENSCAFP00000042810
44	chr17	61097375	TCACG/-	ENSCAFG00000030077	ENSCAFT00000043601.2	Transcript	frameshift_variant	2023-12-13	RE/X	CGTGAg/g	-	IMPACT=HIGH	STRAND=-1	BIOTYPE=protein_coding	ENSP=ENSCAFP00000042810
44	chr2	4748779	C/T	ENSCAFG00000023337	ENSCAFT00000035834.3	Transcript	synonymous_variant	110	S	tcG/tcA	-	IMPACT=LOW	STRAND=-1	BIOTYPE=protein_coding	ENSP=ENSCAFP00000031138
44	chr20	8263398	G/T	ENSCAFG00000005182	ENSCAFT00000048978.3	Transcript	missense_variant	833	P/T	Cca/Aca	-	IMPACT=MODERATE	STRAND=-1	SYMBOL=FANCD2	SYMBOL_SOURCE=VGNC	BIOTYPE=protein_coding	ENSP=ENSCAFP00000040012	SIFT=tolerated(0.08)
44	chr23	760228	C/T	ENSCAFG00000004315	ENSCAFT00000087758.1	Transcript	synonymous_variant	203	C	tgC/tgT	-	IMPACT=LOW	STRAND=1	SYMBOL=SYNDIG1	SYMBOL_SOURCE=VGNC	BIOTYPE=protein_coding	ENSP=ENSCAFP00000044400
44	chr23	45910174	A/C	ENSCAFG00000008534	ENSCAFT00000013538.4	Transcript	missense_variant	111	F/V	Ttc/Gtc	-	IMPACT=MODERATE	STRAND=-1	SYMBOL=P2RY12	SYMBOL_SOURCE=VGNC	BIOTYPE=protein_coding	ENSP=ENSCAFP00000012528	SIFT=deleterious(0.01)
44	chr24	23960044	G/A	ENSCAFG00000007637	ENSCAFT00000076304.1	Transcript	missense_variant	220	G/E	gGg/gAg	-	IMPACT=MODERATE	STRAND=1	SYMBOL=ACSS2	SYMBOL_SOURCE=VGNC	BIOTYPE=protein_coding	ENSP=ENSCAFP00000065471	SIFT=deleterious(0)
44	chr25	15380422	-/GTGG	ENSCAFG00000007161	ENSCAFT00000011472.3	Transcript	frameshift_variant	14-15	-/PX	-/CCAC	-	IMPACT=HIGH	STRAND=-1	SYMBOL=SGCG	SYMBOL_SOURCE=VGNC	BIOTYPE=protein_coding	ENSP=ENSCAFP00000010630
44	chr25	51157615	TGGGCTGGTGGGCTTCCATCTGGGATGTCCTGCTGGTCCTTGGGCGACGACTGTTGTCTCTGGGCTGGTGGGCTTCCATCTGGGATGTCTCGCTGGTCCTCAGGTGACGACTGTGGTCTA/-	ENSCAFG00000012846	ENSCAFT00000020384.4	Transcript	inframe_deletion	503-543	HRPQSSPEDQRDIPDGSPPAQRQQSSPKDQQDIPDGSPPAQ/Q	caTAGACCACAGTCGTCACCTGAGGACCAGCGAGACATCCCAGATGGAAGCCCACCAGCCCAGAGACAACAGTCGTCGCCCAAGGACCAGCAGGACATCCCAGATGGAAGCCCACCAGCCCAg/cag	-	IMPACT=MODERATE	STRAND=-1	SYMBOL=PASK	SYMBOL_SOURCE=VGNC	BIOTYPE=protein_coding	ENSP=ENSCAFP00000018915
44	chr28	27235830	T/G	ENSCAFG00000011876	ENSCAFT00000080382.1	Transcript	missense_variant	646	T/P	Aca/Cca	-	IMPACT=MODERATE	STRAND=-1	SYMBOL=HSPA12A	SYMBOL_SOURCE=VGNC	BIOTYPE=protein_coding	ENSP=ENSCAFP00000060688	SIFT=tolerated(0.99)
44	chr34	12675674	A/G	ENSCAFG00000011212	ENSCAFT00000080543.1	Transcript	missense_variant	1047	H/R	cAt/cGt	-	IMPACT=MODERATE	STRAND=1	SYMBOL=PIK3CA	SYMBOL_SOURCE=VGNC	BIOTYPE=protein_coding	ENSP=ENSCAFP00000048355	SIFT=tolerated(0.11)
44	chr5	15859039	C/T	ENSCAFG00000012923	ENSCAFT00000093527.1	Transcript	missense_variant	34	A/V	gCg/gTg	-	IMPACT=MODERATE	STRAND=1	SYMBOL=DSCAML1	SYMBOL_SOURCE=HGNC	HGNC_ID=DSCAML1	BIOTYPE=protein_coding	ENSP=ENSCAFP00000058216	SIFT=tolerated(0.39)
44	chr5	24182648	A/C	ENSCAFG00000014454	ENSCAFT00000048574.2	Transcript	missense_variant	3011	M/R	aTg/aGg	-	IMPACT=MODERATE	STRAND=-1	SYMBOL=ATM	SYMBOL_SOURCE=VGNC	BIOTYPE=protein_coding	ENSP=ENSCAFP00000035996	SIFT=deleterious(0)
44	chr5	47815899	C/T	ENSCAFG00000018806	ENSCAFT00000049528.3	Transcript	missense_variant	783	A/V	gCc/gTc	rs852291174	IMPACT=MODERATE	STRAND=1	SYMBOL=KANK4	SYMBOL_SOURCE=VGNC	BIOTYPE=protein_coding	ENSP=ENSCAFP00000038265	SIFT=deleterious(0.01)
44	chr8	2312136	A/G	ENSCAFG00000024337	ENSCAFT00000037720.3	Transcript	synonymous_variant	75	K	aaA/aaG	-	IMPACT=LOW	STRAND=1	BIOTYPE=protein_coding	ENSP=ENSCAFP00000033289
44	chr9	20237535	A/C	ENSCAFG00000014660	ENSCAFT00000023460.5	Transcript	synonymous_variant	317	P	ccT/ccG	-	IMPACT=LOW	STRAND=-1	SYMBOL=AOC3	SYMBOL_SOURCE=VGNC	BIOTYPE=protein_coding	ENSP=ENSCAFP00000021787
44	chr9	41084994	G/A	ENSCAFG00000018507	ENSCAFT00000078600.1	Transcript	synonymous_variant	452	L	ttG/ttA	-	IMPACT=LOW	STRAND=1	SYMBOL=UTP6	SYMBOL_SOURCE=VGNC	BIOTYPE=protein_coding	ENSP=ENSCAFP00000066257
44	chrX	45696358	A/C	ENSCAFG00000016427	ENSCAFT00000025999.3	Transcript	missense_variant	359	N/K	aaT/aaG	-	IMPACT=MODERATE	STRAND=-1	SYMBOL=WNK3	SYMBOL_SOURCE=HGNC	HGNC_ID=WNK3	BIOTYPE=protein_coding	ENSP=ENSCAFP00000024137	SIFT=tolerated(0.07)
44	chrX	81632003	A/C	ENSCAFG00000018007	ENSCAFT00000037648.3	Transcript	missense_variant	27	L/R	cTg/cGg	-	IMPACT=MODERATE	STRAND=-1	SYMBOL=PSMD10	SYMBOL_SOURCE=VGNC	BIOTYPE=protein_coding	ENSP=ENSCAFP00000033192	SIFT=tolerated(0.52)
44	chrX	121510210	T/G	ENSCAFG00000019243	ENSCAFT00000030544.5	Transcript	missense_variant	454	W/G	Tgg/Ggg	-	IMPACT=MODERATE	STRAND=1	SYMBOL=SLC6A8	SYMBOL_SOURCE=VGNC	BIOTYPE=protein_coding	ENSP=ENSCAFP00000028381	SIFT=tolerated(0.06)
45	chr1	13706606	G/T	ENSCAFG00000000067	ENSCAFT00000083734.1	Transcript	missense_variant	177	A/S	Gcc/Tcc	-	IMPACT=MODERATE	STRAND=1	SYMBOL=KDSR	SYMBOL_SOURCE=VGNC	BIOTYPE=protein_coding	ENSP=ENSCAFP00000056986	SIFT=deleterious(0.04)
45	chr1	42639353	C/A	ENSCAFG00000000445	ENSCAFT00000000760.5	Transcript	missense_variant	1860	V/L	Gtg/Ttg	-	IMPACT=MODERATE	STRAND=-1	SYMBOL=SYNE1	SYMBOL_SOURCE=VGNC	BIOTYPE=protein_coding	ENSP=ENSCAFP00000000701
45	chr1	102546314	T/G	ENSCAFG00000002635	ENSCAFT00000092994.1	Transcript	missense_variant	139	F/L	ttT/ttG	-	IMPACT=MODERATE	STRAND=1	SYMBOL=RDH13	SYMBOL_SOURCE=VGNC	BIOTYPE=protein_coding	ENSP=ENSCAFP00000052284	SIFT=deleterious_low_confidence(0.04)
45	chr1	110053822	C/A	ENSCAFG00000004420	ENSCAFT00000073628.1	Transcript	missense_variant	192	R/L	cGa/cTa	-	IMPACT=MODERATE	STRAND=-1	SYMBOL=VASP	SYMBOL_SOURCE=EntrezGene	BIOTYPE=protein_coding	ENSP=ENSCAFP00000064684	SIFT=deleterious(0)
45	chr12	2756489	T/G	ENSCAFG00000000981	ENSCAFT00000078860.1	Transcript	missense_variant	698	Q/P	cAa/cCa	-	IMPACT=MODERATE	STRAND=-1	SYMBOL=DAXX	SYMBOL_SOURCE=VGNC	BIOTYPE=protein_coding	ENSP=ENSCAFP00000048726	SIFT=tolerated_low_confidence(1)
45	chr14	2527626	G/C	ENSCAFG00000043218	ENSCAFT00000001961.4	Transcript	missense_variant	193	C/S	tGt/tCt	-	IMPACT=MODERATE	STRAND=1	BIOTYPE=protein_coding	ENSP=ENSCAFP00000001810	SIFT=deleterious(0)
45	chr14	59902073	T/C	ENSCAFG00000003510	ENSCAFT00000045335.2	Transcript	missense_variant	827	V/A	gTg/gCg	-	IMPACT=MODERATE	STRAND=1	SYMBOL=PTPRZ1	SYMBOL_SOURCE=VGNC	BIOTYPE=protein_coding	ENSP=ENSCAFP00000038572	SIFT=tolerated_low_confidence(1)
45	chr15	52406073	G/A	ENSCAFG00000030403	ENSCAFT00000044772.2	Transcript	missense_variant	242	A/T	Gca/Aca	-	IMPACT=MODERATE	STRAND=1	SYMBOL=LRAT	SYMBOL_SOURCE=VGNC	BIOTYPE=protein_coding	ENSP=ENSCAFP00000036665	SIFT=deleterious(0.04)
45	chr17	30905314	T/G	ENSCAFG00000006228	ENSCAFT00000081540.1	Transcript	missense_variant	63	H/P	cAt/cCt	-	IMPACT=MODERATE	STRAND=-1	SYMBOL=DHX57	SYMBOL_SOURCE=VGNC	BIOTYPE=protein_coding	ENSP=ENSCAFP00000066517	SIFT=tolerated_low_confidence(0.07)
45	chr18	42664905	A/C	ENSCAFG00000008977	ENSCAFT00000047302.3	Transcript	synonymous_variant	1880	S	tcA/tcC	-	IMPACT=LOW	STRAND=1	SYMBOL=LRP4	SYMBOL_SOURCE=VGNC	BIOTYPE=protein_coding	ENSP=ENSCAFP00000041693
45	chr2	65640652	G/T	ENSCAFG00000009983	ENSCAFT00000015894.4	Transcript	missense_variant	442	C/F	tGc/tTc	-	IMPACT=MODERATE	STRAND=1	SYMBOL=ZNF423	SYMBOL_SOURCE=VGNC	BIOTYPE=protein_coding	ENSP=ENSCAFP00000014703	SIFT=deleterious(0)
45	chr21	29577133	C/A	ENSCAFG00000006396	ENSCAFT00000010334.2	Transcript	synonymous_variant	249	G	ggC/ggA	-	IMPACT=LOW	STRAND=1	SYMBOL=CNGA4	SYMBOL_SOURCE=VGNC	BIOTYPE=protein_coding	ENSP=ENSCAFP00000009581
45	chr22	46309621	G/T	ENSCAFG00000005500	ENSCAFT00000047117.2	Transcript	missense_variant	1476	L/I	Ctc/Atc	-	IMPACT=MODERATE	STRAND=-1	SYMBOL=UGGT2	SYMBOL_SOURCE=VGNC	BIOTYPE=protein_coding	ENSP=ENSCAFP00000036943	SIFT=tolerated_low_confidence(0.27)
45	chr25	47338147	G/A	ENSCAFG00000012206	ENSCAFT00000019378.4	Transcript	missense_variant	155	R/H	cGc/cAc	-	IMPACT=MODERATE	STRAND=1	SYMBOL=ACKR3	SYMBOL_SOURCE=VGNC	BIOTYPE=protein_coding	ENSP=ENSCAFP00000017975	SIFT=tolerated(0.42)
45	chr25	51038648	C/T	ENSCAFG00000031521	ENSCAFT00000046767.2	Transcript	missense_variant	1438	P/L	cCt/cTt	-	IMPACT=MODERATE	STRAND=1	SYMBOL=CROCC2	SYMBOL_SOURCE=VGNC	BIOTYPE=protein_coding	ENSP=ENSCAFP00000037445
45	chr3	27233427	G/A	ENSCAFG00000009031	ENSCAFT00000014358.5	Transcript	missense_variant	727	S/F	tCt/tTt	-	IMPACT=MODERATE	STRAND=-1	SYMBOL=CMYA5	SYMBOL_SOURCE=VGNC	BIOTYPE=protein_coding	ENSP=ENSCAFP00000013279	SIFT=deleterious(0.01)
45	chr3	27233429	A/G	ENSCAFG00000009031	ENSCAFT00000014358.5	Transcript	synonymous_variant	726	T	acT/acC	-	IMPACT=LOW	STRAND=-1	SYMBOL=CMYA5	SYMBOL_SOURCE=VGNC	BIOTYPE=protein_coding	ENSP=ENSCAFP00000013279
45	chr30	37796413	G/A	ENSCAFG00000017937	ENSCAFT00000061421.1	Transcript	synonymous_variant	142	A	gcC/gcT	-	IMPACT=LOW	STRAND=-1	SYMBOL=CYP1A1	SYMBOL_SOURCE=VGNC	BIOTYPE=protein_coding	ENSP=ENSCAFP00000065547
45	chr31	37023107	T/G	ENSCAFG00000010487	ENSCAFT00000059732.1	Transcript	missense_variant	365	L/R	cTg/cGg	-	IMPACT=MODERATE	STRAND=1	SYMBOL=PDE9A	SYMBOL_SOURCE=VGNC	BIOTYPE=protein_coding	ENSP=ENSCAFP00000053948	SIFT=deleterious(0)
45	chr4	73273325	T/A	ENSCAFG00000018782	ENSCAFT00000070484.1	Transcript	stop_gained	526	L/*	tTg/tAg	-	IMPACT=HIGH	STRAND=1	SYMBOL=PRLR	SYMBOL_SOURCE=VGNC	BIOTYPE=protein_coding	ENSP=ENSCAFP00000046762
45	chr6	9189066	A/T	ENSCAFG00000014374	ENSCAFT00000075966.1	Transcript	missense_variant	470	I/K	aTa/aAa	-	IMPACT=MODERATE	STRAND=-1	SYMBOL=NYAP1	SYMBOL_SOURCE=VGNC	BIOTYPE=protein_coding	ENSP=ENSCAFP00000045067	SIFT=deleterious_low_confidence(0)
45	chr6	14860042	T/G	ENSCAFG00000016426	ENSCAFT00000081089.1	Transcript	missense_variant	189	H/Q	caT/caG	-	IMPACT=MODERATE	STRAND=1	SYMBOL=SNX8	SYMBOL_SOURCE=VGNC	BIOTYPE=protein_coding	ENSP=ENSCAFP00000054979	SIFT=tolerated(0.13)
45	chr7	40183801	G/C	ENSCAFG00000029037	ENSCAFT00000044524.2	Transcript	missense_variant	168	F/L	ttC/ttG	-	IMPACT=MODERATE	STRAND=-1	SYMBOL=FBXO28	SYMBOL_SOURCE=VGNC	BIOTYPE=protein_coding	ENSP=ENSCAFP00000041063	SIFT=deleterious(0)
45	chr9	21041968	C/A	ENSCAFG00000015912	ENSCAFT00000025211.4	Transcript	synonymous_variant	150	L	ctC/ctA	-	IMPACT=LOW	STRAND=1	SYMBOL=JUP	SYMBOL_SOURCE=VGNC	BIOTYPE=protein_coding	ENSP=ENSCAFP00000023403
45	chr9	22582296	G/T	ENSCAFG00000024587	ENSCAFT00000037929.3	Transcript	synonymous_variant	47	P	ccC/ccA	-	IMPACT=LOW	STRAND=-1	SYMBOL=LRRC3C	SYMBOL_SOURCE=HGNC	HGNC_ID=LRRC3C	BIOTYPE=protein_coding	ENSP=ENSCAFP00000033578
45	chrX	915241	C/A	ENSCAFG00000010987	ENSCAFT00000017551.4	Transcript	missense_variant	6	R/L	cGc/cTc	-	IMPACT=MODERATE	STRAND=-1	SYMBOL=SLC25A6	SYMBOL_SOURCE=VGNC	BIOTYPE=protein_coding	ENSP=ENSCAFP00000016251	SIFT=deleterious(0)
45	chrX	55530864	T/G	ENSCAFG00000017010	ENSCAFT00000026949.3	Transcript	missense_variant	680	N/K	aaT/aaG	-	IMPACT=MODERATE	STRAND=1	SYMBOL=NLGN3	SYMBOL_SOURCE=VGNC	BIOTYPE=protein_coding	ENSP=ENSCAFP00000025052	SIFT=tolerated(0.9)
45	chrX	80484271	T/G	ENSCAFG00000031946	ENSCAFT00000086162.1	Transcript	missense_variant	102	M/R	aTg/aGg	-	IMPACT=MODERATE	STRAND=1	SYMBOL=CLDN2	SYMBOL_SOURCE=VGNC	BIOTYPE=protein_coding	ENSP=ENSCAFP00000044590	SIFT=deleterious_low_confidence(0)
46	chr1	55018945	A/C	ENSCAFG00000000854	ENSCAFT00000013348.4	Transcript	missense_variant	559	Q/H	caA/caC	-	IMPACT=MODERATE	STRAND=1	BIOTYPE=protein_coding	ENSP=ENSCAFP00000012351	SIFT=tolerated(1)
46	chr1	108592129	C/A	ENSCAFG00000004161	ENSCAFT00000006687.5	Transcript	missense_variant	30	P/T	Ccc/Acc	-	IMPACT=MODERATE	STRAND=1	SYMBOL=MEIS3	SYMBOL_SOURCE=VGNC	BIOTYPE=protein_coding	ENSP=ENSCAFP00000006192	SIFT=deleterious_low_confidence(0.01)
46	chr1	113297420	G/T	ENSCAFG00000005355	ENSCAFT00000008617.4	Transcript	stop_gained	55	E/*	Gag/Tag	-	IMPACT=HIGH	STRAND=1	SYMBOL=HIPK4	SYMBOL_SOURCE=HGNC	HGNC_ID=HIPK4	BIOTYPE=protein_coding	ENSP=ENSCAFP00000007985
46	chr1	113621909	G/T	ENSCAFG00000005406	ENSCAFT00000090201.1	Transcript	missense_variant	2389	G/W	Ggg/Tgg	-	IMPACT=MODERATE	STRAND=1	BIOTYPE=protein_coding	ENSP=ENSCAFP00000052149	SIFT=deleterious(0)
46	chr1	117135075	AAGAGGGAGACAAAATAGTCCAAGGGATCTATCCTGGG/-	ENSCAFG00000031912	ENSCAFT00000044427.2	Transcript	frameshift_variant	650-662	KEGDKIVQGIYPG/X	aAAGAGGGAGACAAAATAGTCCAAGGGATCTATCCTGGG/a	-	IMPACT=HIGH	STRAND=1	BIOTYPE=protein_coding	ENSP=ENSCAFP00000037877
46	chr1	120452972	C/A	ENSCAFG00000007592	ENSCAFT00000012149.5	Transcript	missense_variant	164	S/R	agC/agA	-	IMPACT=MODERATE	STRAND=1	SYMBOL=TSHZ3	SYMBOL_SOURCE=VGNC	BIOTYPE=protein_coding	ENSP=ENSCAFP00000011262	SIFT=tolerated(0.22)
46	chr10	420504	C/A	ENSCAFG00000000097	ENSCAFT00000000159.4	Transcript	missense_variant	802	R/S	Cgt/Agt	-	IMPACT=MODERATE	STRAND=1	SYMBOL=ERBB3	SYMBOL_SOURCE=VGNC	BIOTYPE=protein_coding	ENSP=ENSCAFP00000000139	SIFT=deleterious(0)
46	chr10	17365015	C/A	ENSCAFG00000000718	ENSCAFT00000001121.3	Transcript	missense_variant	67	A/E	gCg/gAg	-	IMPACT=MODERATE	STRAND=1	SYMBOL=BRD1	SYMBOL_SOURCE=VGNC	BIOTYPE=protein_coding	ENSP=ENSCAFP00000001030	SIFT=tolerated(0.84)
46	chr10	45749916	A/C	ENSCAFG00000031079	ENSCAFT00000048010.2	Transcript	missense_variant	131	F/V	Ttc/Gtc	-	IMPACT=MODERATE	STRAND=-1	SYMBOL=ZFP36L2	SYMBOL_SOURCE=VGNC	BIOTYPE=protein_coding	ENSP=ENSCAFP00000037474	SIFT=deleterious(0)
46	chr11	51431618	T/G	ENSCAFG00000028944	ENSCAFT00000044879.2	Transcript	synonymous_variant	715	S	tcA/tcC	-	IMPACT=LOW	STRAND=-1	BIOTYPE=protein_coding	ENSP=ENSCAFP00000042681
46	chr12	10284537	T/G	ENSCAFG00000001596	ENSCAFT00000002501.4	Transcript	missense_variant	492	N/K	aaT/aaG	-	IMPACT=MODERATE	STRAND=1	SYMBOL=FOXP4	SYMBOL_SOURCE=VGNC	BIOTYPE=protein_coding	ENSP=ENSCAFP00000002320	SIFT=deleterious(0.01)
46	chr12	14361883	A/C	ENSCAFG00000002020	ENSCAFT00000003193.4	Transcript	missense_variant	214	I/L	Att/Ctt	-	IMPACT=MODERATE	STRAND=1	SYMBOL=ENPP4	SYMBOL_SOURCE=VGNC	BIOTYPE=protein_coding	ENSP=ENSCAFP00000002967	SIFT=tolerated(1)
46	chr12	15842994	G/A	ENSCAFG00000002097	ENSCAFT00000003319.4	Transcript	synonymous_variant	212	T	acG/acA	-	IMPACT=LOW	STRAND=1	SYMBOL=OPN5	SYMBOL_SOURCE=VGNC	BIOTYPE=protein_coding	ENSP=ENSCAFP00000003082
46	chr13	37626981	C/A	ENSCAFG00000001542	ENSCAFT00000002405.4	Transcript	missense_variant	116	R/L	cGc/cTc	-	IMPACT=MODERATE	STRAND=-1	BIOTYPE=protein_coding	ENSP=ENSCAFP00000002227	SIFT=deleterious(0.03)
46	chr15	300363	T/G	ENSCAFG00000002488	ENSCAFT00000003923.3	Transcript	missense_variant	175	N/K	aaT/aaG	-	IMPACT=MODERATE	STRAND=1	BIOTYPE=protein_coding	ENSP=ENSCAFP00000003625	SIFT=deleterious(0.03)
46	chr15	3415636	G/A	ENSCAFG00000003120	ENSCAFT00000076131.1	Transcript	missense_variant	5289	A/V	gCg/gTg	-	IMPACT=MODERATE	STRAND=-1	SYMBOL=MACF1	SYMBOL_SOURCE=VGNC	BIOTYPE=protein_coding	ENSP=ENSCAFP00000054664
46	chr15	17720628	G/T	ENSCAFG00000005404	ENSCAFT00000070081.1	Transcript	stop_gained	2337	S/*	tCg/tAg	-	IMPACT=HIGH	STRAND=-1	SYMBOL=TEP1	SYMBOL_SOURCE=VGNC	BIOTYPE=protein_coding	ENSP=ENSCAFP00000048608
46	chr15	44169833	A/C	ENSCAFG00000007659	ENSCAFT00000012281.5	Transcript	missense_variant	423	E/D	gaA/gaC	-	IMPACT=MODERATE	STRAND=1	SYMBOL=SMAD1	SYMBOL_SOURCE=VGNC	BIOTYPE=protein_coding	ENSP=ENSCAFP00000011384	SIFT=tolerated(0.1)
46	chr16	6711990	C/A	ENSCAFG00000003745	ENSCAFT00000006074.5	Transcript	missense_variant	414	A/S	Gcc/Tcc	-	IMPACT=MODERATE	STRAND=-1	SYMBOL=EPHB6	SYMBOL_SOURCE=VGNC	BIOTYPE=protein_coding	ENSP=ENSCAFP00000005623	SIFT=tolerated(0.77)
46	chr16	12534841	G/T	ENSCAFG00000031014	ENSCAFT00000045452.2	Transcript	missense_variant	105	R/L	cGc/cTc	-	IMPACT=MODERATE	STRAND=1	SYMBOL=FAM180A	SYMBOL_SOURCE=VGNC	BIOTYPE=protein_coding	ENSP=ENSCAFP00000038760	SIFT=tolerated(0.32)
46	chr16	13820944	C/A	ENSCAFG00000003149	ENSCAFT00000005066.4	Transcript	missense_variant	248	L/M	Ctg/Atg	-	IMPACT=MODERATE	STRAND=1	SYMBOL=PGBD2	SYMBOL_SOURCE=HGNC	HGNC_ID=PGBD2	BIOTYPE=protein_coding	ENSP=ENSCAFP00000004696	SIFT=tolerated(0.05)
46	chr16	31167682	G/C	ENSCAFG00000006302	ENSCAFT00000010214.4	Transcript	missense_variant	487	S/T	aGc/aCc	-	IMPACT=MODERATE	STRAND=1	SYMBOL=TTI2	SYMBOL_SOURCE=VGNC	BIOTYPE=protein_coding	ENSP=ENSCAFP00000009475	SIFT=tolerated(0.53)
46	chr17	54967690	C/A	ENSCAFG00000009883	ENSCAFT00000015694.4	Transcript	stop_gained	201	S/*	tCg/tAg	-	IMPACT=HIGH	STRAND=1	SYMBOL=TENT5C	SYMBOL_SOURCE=VGNC	BIOTYPE=protein_coding	ENSP=ENSCAFP00000014524
46	chr18	53390645	C/A	ENSCAFG00000015082	ENSCAFT00000042780.3	Transcript	stop_gained	113	C/*	tgC/tgA	-	IMPACT=HIGH	STRAND=1	SYMBOL=PLAAT3	SYMBOL_SOURCE=VGNC	BIOTYPE=protein_coding	ENSP=ENSCAFP00000041102
46	chr2	38942123	G/C	ENSCAFG00000006326	ENSCAFT00000010231.4	Transcript	missense_variant	33	G/A	gGt/gCt	-	IMPACT=MODERATE	STRAND=1	SYMBOL=KCTD16	SYMBOL_SOURCE=VGNC	BIOTYPE=protein_coding	ENSP=ENSCAFP00000009491	SIFT=deleterious(0)
46	chr2	55381976	T/G	ENSCAFG00000007982	ENSCAFT00000012743.4	Transcript	missense_variant	371	D/E	gaT/gaG	-	IMPACT=MODERATE	STRAND=1	SYMBOL=PTCD2	SYMBOL_SOURCE=VGNC	BIOTYPE=protein_coding	ENSP=ENSCAFP00000011801	SIFT=tolerated(1)
46	chr2	58881562	C/A	ENSCAFG00000008706	ENSCAFT00000013830.4	Transcript	missense_variant	419	R/L	cGc/cTc	-	IMPACT=MODERATE	STRAND=-1	SYMBOL=ADGRG5	SYMBOL_SOURCE=VGNC	BIOTYPE=protein_coding	ENSP=ENSCAFP00000012793	SIFT=deleterious_low_confidence(0)
46	chr2	72689742	T/C	ENSCAFG00000012070	ENSCAFT00000019186.4	Transcript	missense_variant	417	F/L	Ttc/Ctc	-	IMPACT=MODERATE	STRAND=1	SYMBOL=FGR	SYMBOL_SOURCE=VGNC	BIOTYPE=protein_coding	ENSP=ENSCAFP00000017792	SIFT=deleterious(0)
46	chr2	73934737	G/T	ENSCAFG00000012712	ENSCAFT00000020161.4	Transcript	synonymous_variant	485	R	Cga/Aga	-	IMPACT=LOW	STRAND=-1	SYMBOL=EXTL1	SYMBOL_SOURCE=VGNC	BIOTYPE=protein_coding	ENSP=ENSCAFP00000018700
46	chr20	1759046	G/T	ENSCAFG00000004082	ENSCAFT00000079090.1	Transcript	synonymous_variant	388	P	ccG/ccT	-	IMPACT=LOW	STRAND=1	SYMBOL=ABTB1	SYMBOL_SOURCE=VGNC	BIOTYPE=protein_coding	ENSP=ENSCAFP00000061724
46	chr20	39469933	C/A	ENSCAFG00000031572	ENSCAFT00000047076.2	Transcript	missense_variant	20	G/V	gGc/gTc	-	IMPACT=MODERATE	STRAND=-1	SYMBOL=INKA1	SYMBOL_SOURCE=VGNC	BIOTYPE=protein_coding	ENSP=ENSCAFP00000037042	SIFT=tolerated_low_confidence(0.3)
46	chr20	44312092	C/A	ENSCAFG00000014616	ENSCAFT00000082068.1	Transcript	synonymous_variant	583	G	ggC/ggA	-	IMPACT=LOW	STRAND=1	SYMBOL=COMP	SYMBOL_SOURCE=VGNC	BIOTYPE=protein_coding	ENSP=ENSCAFP00000055935
46	chr20	55199495	T/G	ENSCAFG00000015323	ENSCAFT00000043878.3	Transcript	synonymous_variant	1271	T	acT/acG	-	IMPACT=LOW	STRAND=1	SYMBOL=PLIN4	SYMBOL_SOURCE=VGNC	BIOTYPE=protein_coding	ENSP=ENSCAFP00000035972
46	chr21	7736844	G/T	ENSCAFG00000024099	ENSCAFT00000093203.1	Transcript	synonymous_variant	4035	T	acC/acA	-	IMPACT=LOW	STRAND=-1	SYMBOL=FAT3	SYMBOL_SOURCE=VGNC	BIOTYPE=protein_coding	ENSP=ENSCAFP00000050930
46	chr21	30344184	G/T	ENSCAFG00000006662	ENSCAFT00000010728.3	Transcript	missense_variant	141	A/S	Gcc/Tcc	-	IMPACT=MODERATE	STRAND=1	SYMBOL=OR10A4	SYMBOL_SOURCE=HGNC	HGNC_ID=OR10A4	BIOTYPE=protein_coding	ENSP=ENSCAFP00000009945	SIFT=deleterious(0.04)
46	chr22	660755	G/T	ENSCAFG00000028728	ENSCAFT00000048411.2	Transcript	missense_variant	98	S/R	agC/agA	-	IMPACT=MODERATE	STRAND=-1	SYMBOL=SERPINE3	SYMBOL_SOURCE=VGNC	BIOTYPE=protein_coding	ENSP=ENSCAFP00000041083	SIFT=tolerated(0.3)
46	chr23	5820354	G/T	ENSCAFG00000004753	ENSCAFT00000067723.1	Transcript	synonymous_variant	562	A	gcG/gcT	-	IMPACT=LOW	STRAND=1	SYMBOL=ARPP21	SYMBOL_SOURCE=VGNC	BIOTYPE=protein_coding	ENSP=ENSCAFP00000046719
46	chr23	45367475	G/T	ENSCAFG00000049434	ENSCAFT00000013403.5	Transcript	missense_variant	281	S/R	agC/agA	-	IMPACT=MODERATE	STRAND=-1	SYMBOL=SIAH2	SYMBOL_SOURCE=HGNC	HGNC_ID=SIAH2	BIOTYPE=protein_coding	ENSP=ENSCAFP00000012403	SIFT=tolerated(0.18)
46	chr24	23823215	G/T	ENSCAFG00000007588	ENSCAFT00000012144.5	Transcript	missense_variant	1256	P/T	Cct/Act	-	IMPACT=MODERATE	STRAND=-1	SYMBOL=NCOA6	SYMBOL_SOURCE=VGNC	BIOTYPE=protein_coding	ENSP=ENSCAFP00000011257	SIFT=deleterious(0)
46	chr24	26533832	G/T	ENSCAFG00000008812	ENSCAFT00000089372.1	Transcript	missense_variant	618	S/Y	tCc/tAc	-	IMPACT=MODERATE	STRAND=-1	SYMBOL=TTI1	SYMBOL_SOURCE=VGNC	BIOTYPE=protein_coding	ENSP=ENSCAFP00000045584	SIFT=deleterious(0.01)
46	chr25	34663465	C/A	ENSCAFG00000009285	ENSCAFT00000014784.4	Transcript	stop_gained	605	E/*	Gag/Tag	-	IMPACT=HIGH	STRAND=-1	SYMBOL=CCAR2	SYMBOL_SOURCE=VGNC	BIOTYPE=protein_coding	ENSP=ENSCAFP00000013677
46	chr26	8356276	G/T	ENSCAFG00000032439	ENSCAFT00000049833.2	Transcript	missense_variant	193	A/D	gCc/gAc	-	IMPACT=MODERATE	STRAND=-1	SYMBOL=PPTC7	SYMBOL_SOURCE=VGNC	BIOTYPE=protein_coding	ENSP=ENSCAFP00000041940	SIFT=tolerated(0.2)
46	chr26	9973078	G/T	ENSCAFG00000008873	ENSCAFT00000014100.4	Transcript	missense_variant	123	R/S	Cgc/Agc	-	IMPACT=MODERATE	STRAND=-1	BIOTYPE=protein_coding	ENSP=ENSCAFP00000013045	SIFT=deleterious(0.03)
46	chr26	34587882	G/A	ENSCAFG00000015538	ENSCAFT00000024635.4	Transcript	synonymous_variant	1719	T	acG/acA	-	IMPACT=LOW	STRAND=1	SYMBOL=PCDH15	SYMBOL_SOURCE=VGNC	BIOTYPE=protein_coding	ENSP=ENSCAFP00000022856
46	chr26	38624309	G/T	ENSCAFG00000029090	ENSCAFT00000043805.2	Transcript	missense_variant	743	R/L	cGc/cTc	-	IMPACT=MODERATE	STRAND=1	BIOTYPE=protein_coding	ENSP=ENSCAFP00000037135
46	chr28	40294650	A/C	ENSCAFG00000011123	ENSCAFT00000017694.4	Transcript	missense_variant	252	E/D	gaA/gaC	-	IMPACT=MODERATE	STRAND=1	SYMBOL=LRRC27	SYMBOL_SOURCE=VGNC	BIOTYPE=protein_coding	ENSP=ENSCAFP00000016380	SIFT=tolerated(0.06)
46	chr3	74201037	C/A	ENSCAFG00000016208	ENSCAFT00000048011.3	Transcript	missense_variant	256	R/L	cGc/cTc	-	IMPACT=MODERATE	STRAND=-1	SYMBOL=TBC1D1	SYMBOL_SOURCE=VGNC	BIOTYPE=protein_coding	ENSP=ENSCAFP00000037529	SIFT=tolerated(0.09)
46	chr30	6776116	A/C	ENSCAFG00000008704	ENSCAFT00000013882.4	Transcript	missense_variant	696	N/H	Aac/Cac	-	IMPACT=MODERATE	STRAND=1	SYMBOL=THBS1	SYMBOL_SOURCE=VGNC	BIOTYPE=protein_coding	ENSP=ENSCAFP00000012843	SIFT=deleterious_low_confidence(0.01)
46	chr30	10380537	G/A	ENSCAFG00000032191	ENSCAFT00000047471.3	Transcript	missense_variant	2897	R/Q	cGg/cAg	-	IMPACT=MODERATE	STRAND=1	SYMBOL=MAP1A	SYMBOL_SOURCE=VGNC	BIOTYPE=protein_coding	ENSP=ENSCAFP00000036109	SIFT=deleterious(0.01)
46	chr30	29168527	G/T	ENSCAFG00000017105	ENSCAFT00000082692.1	Transcript	missense_variant	701	A/D	gCc/gAc	-	IMPACT=MODERATE	STRAND=-1	SYMBOL=PIF1	SYMBOL_SOURCE=VGNC	BIOTYPE=protein_coding	ENSP=ENSCAFP00000046814	SIFT=deleterious_low_confidence(0)
46	chr30	38219592	G/T	ENSCAFG00000018005	ENSCAFT00000074057.1	Transcript	missense_variant	788	A/E	gCg/gAg	-	IMPACT=MODERATE	STRAND=-1	SYMBOL=MAN2C1	SYMBOL_SOURCE=VGNC	BIOTYPE=protein_coding	ENSP=ENSCAFP00000046556	SIFT=deleterious(0.01)
46	chr32	21655487	C/A	ENSCAFG00000030753	ENSCAFT00000044107.1	Transcript	missense_variant	1085	R/L	cGg/cTg	-	IMPACT=MODERATE	STRAND=-1	SYMBOL=C32H4orf54	SYMBOL_SOURCE=VGNC	BIOTYPE=protein_coding	ENSP=ENSCAFP00000041512	SIFT=tolerated(0.09)
46	chr33	5301148	G/A	ENSCAFG00000041973	ENSCAFT00000060124.1	Transcript	synonymous_variant	272	E	gaG/gaA	rs851888482	IMPACT=LOW	STRAND=1	BIOTYPE=protein_coding	ENSP=ENSCAFP00000059256
46	chr33	18540787	-/T	ENSCAFG00000010823	ENSCAFT00000017209.4	Transcript	frameshift_variant	576	K/KX	aag/aaAg	-	IMPACT=HIGH	STRAND=-1	SYMBOL=ZBTB20	SYMBOL_SOURCE=VGNC	BIOTYPE=protein_coding	ENSP=ENSCAFP00000015924
46	chr34	27454021	G/T	ENSCAFG00000048197	ENSCAFT00000060674.1	Transcript	stop_gained	33	S/*	tCg/tAg	-	IMPACT=HIGH	STRAND=-1	BIOTYPE=protein_coding	ENSP=ENSCAFP00000053337
46	chr34	27454021	G/T	ENSCAFG00000014362	ENSCAFT00000060700.1	Transcript	stop_gained	342	E/*	Gag/Tag	-	IMPACT=HIGH	STRAND=1	SYMBOL=OTOL1	SYMBOL_SOURCE=VGNC	BIOTYPE=protein_coding	ENSP=ENSCAFP00000052156
46	chr37	24864737	C/A	ENSCAFG00000014612	ENSCAFT00000023199.3	Transcript	missense_variant	68	A/S	Gcc/Tcc	-	IMPACT=MODERATE	STRAND=-1	BIOTYPE=protein_coding	ENSP=ENSCAFP00000021542	SIFT=tolerated(0.13)
46	chr38	1005344	C/A	ENSCAFG00000009661	ENSCAFT00000015347.4	Transcript	missense_variant,splice_region_variant	583	R/L	cGa/cTa	-	IMPACT=MODERATE	STRAND=-1	SYMBOL=PIK3C2B	SYMBOL_SOURCE=VGNC	BIOTYPE=protein_coding	ENSP=ENSCAFP00000014201	SIFT=tolerated(0.42)
46	chr4	20938265	G/T	ENSCAFG00000013983	ENSCAFT00000022194.4	Transcript	missense_variant	301	G/W	Ggg/Tgg	-	IMPACT=MODERATE	STRAND=1	SYMBOL=COL13A1	SYMBOL_SOURCE=VGNC	BIOTYPE=protein_coding	ENSP=ENSCAFP00000020609	SIFT=deleterious(0)
46	chr4	43069878	T/G	ENSCAFG00000017027	ENSCAFT00000092459.1	Transcript	missense_variant	958	C/W	tgT/tgG	-	IMPACT=MODERATE	STRAND=1	SYMBOL=SLIT3	SYMBOL_SOURCE=VGNC	BIOTYPE=protein_coding	ENSP=ENSCAFP00000050921	SIFT=deleterious(0)
46	chr4	59606318	G/T	ENSCAFG00000018299	ENSCAFT00000046264.2	Transcript	missense_variant	256	Q/K	Caa/Aaa	-	IMPACT=MODERATE	STRAND=-1	SYMBOL=PCYOX1L	SYMBOL_SOURCE=VGNC	BIOTYPE=protein_coding	ENSP=ENSCAFP00000038131	SIFT=tolerated(1)
46	chr5	9993043	C/T	ENSCAFG00000011262	ENSCAFT00000017897.4	Transcript	missense_variant	57	T/I	aCc/aTc	-	IMPACT=MODERATE	STRAND=1	BIOTYPE=protein_coding	ENSP=ENSCAFP00000016571	SIFT=deleterious_low_confidence(0.01)
46	chr5	14782898	G/T	ENSCAFG00000012366	ENSCAFT00000019646.4	Transcript	missense_variant	377	A/D	gCc/gAc	-	IMPACT=MODERATE	STRAND=-1	SYMBOL=VPS11	SYMBOL_SOURCE=VGNC	BIOTYPE=protein_coding	ENSP=ENSCAFP00000018221	SIFT=deleterious(0)
46	chr5	31759911	C/A	ENSCAFG00000015843	ENSCAFT00000025112.4	Transcript	missense_variant	456	L/F	ttG/ttT	-	IMPACT=MODERATE	STRAND=-1	SYMBOL=PLD2	SYMBOL_SOURCE=VGNC	BIOTYPE=protein_coding	ENSP=ENSCAFP00000023309	SIFT=tolerated(0.07)
46	chr5	32480890	G/C	ENSCAFG00000045312	ENSCAFT00000071167.1	Transcript	missense_variant	344	K/N	aaG/aaC	-	IMPACT=MODERATE	STRAND=1	SYMBOL=TNFSF12	SYMBOL_SOURCE=EntrezGene	BIOTYPE=protein_coding	ENSP=ENSCAFP00000052033	SIFT=deleterious_low_confidence(0)
46	chr5	32480891	G/C	ENSCAFG00000045312	ENSCAFT00000071167.1	Transcript	missense_variant	345	A/P	Gct/Cct	-	IMPACT=MODERATE	STRAND=1	SYMBOL=TNFSF12	SYMBOL_SOURCE=EntrezGene	BIOTYPE=protein_coding	ENSP=ENSCAFP00000052033	SIFT=deleterious_low_confidence(0)
46	chr6	10520841	A/C	ENSCAFG00000015242	ENSCAFT00000063243.1	Transcript	missense_variant	3789	D/E	gaT/gaG	-	IMPACT=MODERATE	STRAND=-1	SYMBOL=TRRAP	SYMBOL_SOURCE=VGNC	BIOTYPE=protein_coding	ENSP=ENSCAFP00000045167	SIFT=deleterious(0.02)
46	chr6	12449071	G/T	ENSCAFG00000016024	ENSCAFT00000083022.1	Transcript	missense_variant	525	R/L	cGc/cTc	-	IMPACT=MODERATE	STRAND=1	SYMBOL=FBXL18	SYMBOL_SOURCE=VGNC	BIOTYPE=protein_coding	ENSP=ENSCAFP00000064572	SIFT=tolerated(0.17)
46	chr6	68498248	C/T	ENSCAFG00000020345	ENSCAFT00000032403.3	Transcript	synonymous_variant	182	S	tcG/tcA	-	IMPACT=LOW	STRAND=-1	SYMBOL=PTGFR	SYMBOL_SOURCE=VGNC	BIOTYPE=protein_coding	ENSP=ENSCAFP00000030174
46	chr7	38148398	G/T	ENSCAFG00000016039	ENSCAFT00000066667.1	Transcript	synonymous_variant	474	L	ctC/ctA	-	IMPACT=LOW	STRAND=-1	SYMBOL=PSEN2	SYMBOL_SOURCE=VGNC	BIOTYPE=protein_coding	ENSP=ENSCAFP00000060221
46	chr7	42340951	T/A	ENSCAFG00000017037	ENSCAFT00000026980.5	Transcript	missense_variant	63	L/H	cTc/cAc	-	IMPACT=MODERATE	STRAND=1	SYMBOL=MUC1	SYMBOL_SOURCE=VGNC	BIOTYPE=protein_coding	ENSP=ENSCAFP00000025082	SIFT=tolerated(0.15)
46	chr7	69211535	T/G	ENSCAFG00000042737	ENSCAFT00000083503.1	Transcript	missense_variant	197	D/E	gaT/gaG	-	IMPACT=MODERATE	STRAND=1	BIOTYPE=protein_coding	ENSP=ENSCAFP00000048111	SIFT=deleterious_low_confidence(0.01)
46	chr8	16611681	G/T	ENSCAFG00000013756	ENSCAFT00000021828.4	Transcript	synonymous_variant	343	P	ccC/ccA	-	IMPACT=LOW	STRAND=-1	SYMBOL=CLEC14A	SYMBOL_SOURCE=VGNC	BIOTYPE=protein_coding	ENSP=ENSCAFP00000020277
46	chr8	43412405	G/T	ENSCAFG00000016582	ENSCAFT00000026258.4	Transcript	synonymous_variant	26	P	ccG/ccT	-	IMPACT=LOW	STRAND=1	SYMBOL=SUSD6	SYMBOL_SOURCE=VGNC	BIOTYPE=protein_coding	ENSP=ENSCAFP00000024385
46	chr8	63026732	C/T	ENSCAFG00000017612	ENSCAFT00000027927.5	Transcript	synonymous_variant	203	P	ccG/ccA	-	IMPACT=LOW	STRAND=-1	SYMBOL=ASB2	SYMBOL_SOURCE=VGNC	BIOTYPE=protein_coding	ENSP=ENSCAFP00000025970
46	chr9	1593436	C/A	ENSCAFG00000005614	ENSCAFT00000009055.4	Transcript	missense_variant	370	R/S	Cgc/Agc	-	IMPACT=MODERATE	STRAND=1	SYMBOL=EIF4A3	SYMBOL_SOURCE=VGNC	BIOTYPE=protein_coding	ENSP=ENSCAFP00000008399	SIFT=deleterious(0)
46	chr9	18411980	G/C	ENSCAFG00000013924	ENSCAFT00000022102.5	Transcript	missense_variant	237	R/P	cGg/cCg	-	IMPACT=MODERATE	STRAND=1	SYMBOL=PLCD3	SYMBOL_SOURCE=VGNC	BIOTYPE=protein_coding	ENSP=ENSCAFP00000020523	SIFT=deleterious(0.05)
46	chr9	19340894	G/A	ENSCAFG00000014384	ENSCAFT00000022851.3	Transcript	missense_variant	66	A/T	Gcc/Acc	-	IMPACT=MODERATE	STRAND=1	SYMBOL=TMEM101	SYMBOL_SOURCE=VGNC	BIOTYPE=protein_coding	ENSP=ENSCAFP00000021226	SIFT=deleterious(0.01)
46	chr9	20040917	G/T	ENSCAFG00000014610	ENSCAFT00000023206.2	Transcript	stop_gained	18	C/*	tgC/tgA	-	IMPACT=HIGH	STRAND=-1	SYMBOL=RND2	SYMBOL_SOURCE=VGNC	BIOTYPE=protein_coding	ENSP=ENSCAFP00000021549
46	chr9	20821729	C/T	ENSCAFG00000015731	ENSCAFT00000024914.4	Transcript	missense_variant	65	R/C	Cgc/Tgc	-	IMPACT=MODERATE	STRAND=1	SYMBOL=ZNF385C	SYMBOL_SOURCE=HGNC	HGNC_ID=ZNF385C	BIOTYPE=protein_coding	ENSP=ENSCAFP00000023115	SIFT=deleterious(0)
46	chr9	20906986	A/C	ENSCAFG00000015771	ENSCAFT00000024992.4	Transcript	missense_variant	537	H/Q	caT/caG	-	IMPACT=MODERATE	STRAND=-1	SYMBOL=TTC25	SYMBOL_SOURCE=HGNC	HGNC_ID=TTC25	BIOTYPE=protein_coding	ENSP=ENSCAFP00000023192	SIFT=deleterious(0)
46	chr9	26574406	G/A	ENSCAFG00000017201	ENSCAFT00000027259.4	Transcript	missense_variant	521	R/H	cGc/cAc	-	IMPACT=MODERATE	STRAND=1	SYMBOL=ABCC3	SYMBOL_SOURCE=VGNC	BIOTYPE=protein_coding	ENSP=ENSCAFP00000025351	SIFT=deleterious(0.01)
46	chr9	43667330	C/A	ENSCAFG00000018922	ENSCAFT00000064208.1	Transcript	splice_region_variant,synonymous_variant	469	T	acG/acT	-	IMPACT=LOW	STRAND=-1	SYMBOL=ABHD15	SYMBOL_SOURCE=VGNC	BIOTYPE=protein_coding	ENSP=ENSCAFP00000061657
46	chr9	48608287	C/A	ENSCAFG00000019526	ENSCAFT00000049854.2	Transcript	synonymous_variant	204	R	cgC/cgA	-	IMPACT=LOW	STRAND=1	SYMBOL=FUT7	SYMBOL_SOURCE=VGNC	BIOTYPE=protein_coding	ENSP=ENSCAFP00000040028
46	chr9	50023653	G/T	ENSCAFG00000019783	ENSCAFT00000031457.2	Transcript	missense_variant	621	G/C	Ggt/Tgt	-	IMPACT=MODERATE	STRAND=1	SYMBOL=DBH	SYMBOL_SOURCE=VGNC	BIOTYPE=protein_coding	ENSP=ENSCAFP00000029281	SIFT=deleterious_low_confidence(0.03)
46	chr9	55956969	C/A	ENSCAFG00000020142	ENSCAFT00000032068.4	Transcript	synonymous_variant	585	V	gtG/gtT	-	IMPACT=LOW	STRAND=-1	SYMBOL=GARNL3	SYMBOL_SOURCE=VGNC	BIOTYPE=protein_coding	ENSP=ENSCAFP00000029863
46	chrX	114581131	G/T	ENSCAFG00000019048	ENSCAFT00000030252.3	Transcript	missense_variant	21	S/I	aGc/aTc	-	IMPACT=MODERATE	STRAND=1	SYMBOL=SLITRK2	SYMBOL_SOURCE=VGNC	BIOTYPE=protein_coding	ENSP=ENSCAFP00000037263	SIFT=tolerated(0.08)
46	chrX	121602265	C/A	ENSCAFG00000019286	ENSCAFT00000030624.4	Transcript	missense_variant	130	R/L	cGa/cTa	-	IMPACT=MODERATE	STRAND=-1	SYMBOL=IDH3G	SYMBOL_SOURCE=VGNC	BIOTYPE=protein_coding	ENSP=ENSCAFP00000028461	SIFT=tolerated(0.67)
4	chr11	66591981	A/T	ENSCAFG00000003013	ENSCAFT00000075085.1	Transcript	stop_gained	592	L/*	tTg/tAg	-	IMPACT=HIGH	STRAND=-1	SYMBOL=SUSD1	SYMBOL_SOURCE=VGNC	BIOTYPE=protein_coding	ENSP=ENSCAFP00000063441
4	chr11	66591982	A/T	ENSCAFG00000003013	ENSCAFT00000075085.1	Transcript	missense_variant	592	L/M	Ttg/Atg	-	IMPACT=MODERATE	STRAND=-1	SYMBOL=SUSD1	SYMBOL_SOURCE=VGNC	BIOTYPE=protein_coding	ENSP=ENSCAFP00000063441	SIFT=tolerated_low_confidence(0.15)
4	chr17	61194330	A/T	ENSCAFG00000046737	ENSCAFT00000050129.2	Transcript	missense_variant	496	S/T	Tcc/Acc	-	IMPACT=MODERATE	STRAND=-1	BIOTYPE=protein_coding	ENSP=ENSCAFP00000040984	SIFT=tolerated(0.12)
4	chr18	220367	C/T	ENSCAFG00000003334	ENSCAFT00000044856.2	Transcript	missense_variant	3185	P/S	Cct/Tct	-	IMPACT=MODERATE	STRAND=1	SYMBOL=ABCA13	SYMBOL_SOURCE=VGNC	BIOTYPE=protein_coding	ENSP=ENSCAFP00000038766	SIFT=deleterious(0.03)
4	chr18	54103962	T/G	ENSCAFG00000032525	ENSCAFT00000048755.2	Transcript	missense_variant	908	N/K	aaT/aaG	-	IMPACT=MODERATE	STRAND=1	SYMBOL=AHNAK	SYMBOL_SOURCE=VGNC	BIOTYPE=protein_coding	ENSP=ENSCAFP00000042302	SIFT=tolerated(1)
4	chr20	37038340	C/-	ENSCAFG00000008867	ENSCAFT00000076547.1	Transcript	frameshift_variant,splice_region_variant	914	G/X	gGc/gc	-	IMPACT=HIGH	STRAND=-1	SYMBOL=ITIH1	SYMBOL_SOURCE=VGNC	BIOTYPE=protein_coding	ENSP=ENSCAFP00000049274
4	chr20	37038341	C/A	ENSCAFG00000008867	ENSCAFT00000076547.1	Transcript	missense_variant,splice_region_variant	914	G/C	Ggc/Tgc	-	IMPACT=MODERATE	STRAND=-1	SYMBOL=ITIH1	SYMBOL_SOURCE=VGNC	BIOTYPE=protein_coding	ENSP=ENSCAFP00000049274	SIFT=deleterious(0)
4	chr33	5315848	G/C	ENSCAFG00000042698	ENSCAFT00000065626.1	Transcript	missense_variant	52	A/P	Gca/Cca	-	IMPACT=MODERATE	STRAND=1	BIOTYPE=protein_coding	ENSP=ENSCAFP00000053871	SIFT=deleterious(0.02)
4	chr33	5315850	A/T	ENSCAFG00000042698	ENSCAFT00000065626.1	Transcript	synonymous_variant	52	A	gcA/gcT	-	IMPACT=LOW	STRAND=1	BIOTYPE=protein_coding	ENSP=ENSCAFP00000053871
4	chr6	18180652	G/C	ENSCAFG00000017127	ENSCAFT00000027125.4	Transcript	missense_variant	239	P/A	Cct/Gct	-	IMPACT=MODERATE	STRAND=-1	SYMBOL=SGF29	SYMBOL_SOURCE=HGNC	HGNC_ID=SGF29	BIOTYPE=protein_coding	ENSP=ENSCAFP00000025225	SIFT=deleterious(0.01)
4	chr8	2312180	G/A	ENSCAFG00000024337	ENSCAFT00000037720.3	Transcript	missense_variant	90	R/K	aGa/aAa	-	IMPACT=MODERATE	STRAND=1	BIOTYPE=protein_coding	ENSP=ENSCAFP00000033289	SIFT=tolerated(0.47)
4	chr8	2312182	T/C	ENSCAFG00000024337	ENSCAFT00000037720.3	Transcript	missense_variant	91	S/P	Tcc/Ccc	-	IMPACT=MODERATE	STRAND=1	BIOTYPE=protein_coding	ENSP=ENSCAFP00000033289	SIFT=deleterious(0)
CMT_TN_50_final_ponmin1_nlod_0_0_PASS_IDOG_PON_EX	chr10	17022049	T/C	ENSCAFG00000000689	ENSCAFT00000001073.4	Transcript	synonymous_variant	1037	D	gaT/gaC	-	IMPACT=LOW	STRAND=1	SYMBOL=TUBGCP6	SYMBOL_SOURCE=VGNC	BIOTYPE=protein_coding	ENSP=ENSCAFP00000000983
CMT_TN_50_final_ponmin1_nlod_0_0_PASS_IDOG_PON_EX	chr19	22979931	T/G	ENSCAFG00000004404	ENSCAFT00000049275.3	Transcript	missense_variant	2092	H/P	cAc/cCc	-	IMPACT=MODERATE	STRAND=-1	SYMBOL=MYO7B	SYMBOL_SOURCE=VGNC	BIOTYPE=protein_coding	ENSP=ENSCAFP00000035971	SIFT=deleterious(0)
CMT_TN_50_final_ponmin1_nlod_0_0_PASS_IDOG_PON_EX	chr2	76717472	T/G	ENSCAFG00000023528	ENSCAFT00000023234.5	Transcript	missense_variant	332	I/L	Atc/Ctc	-	IMPACT=MODERATE	STRAND=-1	SYMBOL=EPHA8	SYMBOL_SOURCE=VGNC	BIOTYPE=protein_coding	ENSP=ENSCAFP00000021576	SIFT=tolerated(0.05)
CMT_TN_50_final_ponmin1_nlod_0_0_PASS_IDOG_PON_EX	chr23	6785407	T/G	ENSCAFG00000004776	ENSCAFT00000077905.1	Transcript	missense_variant	1018	K/Q	Aag/Cag	-	IMPACT=MODERATE	STRAND=-1	SYMBOL=TRANK1	SYMBOL_SOURCE=VGNC	BIOTYPE=protein_coding	ENSP=ENSCAFP00000051370	SIFT=deleterious(0.02)
CMT_TN_50_final_ponmin1_nlod_0_0_PASS_IDOG_PON_EX	chr23	7190072	C/T	ENSCAFG00000004806	ENSCAFT00000007747.4	Transcript	missense_variant	1113	A/V	gCc/gTc	-	IMPACT=MODERATE	STRAND=1	SYMBOL=GOLGA4	SYMBOL_SOURCE=VGNC	BIOTYPE=protein_coding	ENSP=ENSCAFP00000007179	SIFT=tolerated(0.17)
CMT_TN_50_final_ponmin1_nlod_0_0_PASS_IDOG_PON_EX	chr23	7190074	T/A	ENSCAFG00000004806	ENSCAFT00000007747.4	Transcript	missense_variant	1114	W/R	Tgg/Agg	-	IMPACT=MODERATE	STRAND=1	SYMBOL=GOLGA4	SYMBOL_SOURCE=VGNC	BIOTYPE=protein_coding	ENSP=ENSCAFP00000007179	SIFT=tolerated(0.68)
CMT_TN_50_final_ponmin1_nlod_0_0_PASS_IDOG_PON_EX	chr24	17643106	A/C	ENSCAFG00000006219	ENSCAFT00000071081.1	Transcript	missense_variant	192	K/Q	Aag/Cag	-	IMPACT=MODERATE	STRAND=1	SYMBOL=SIGLEC1	SYMBOL_SOURCE=VGNC	BIOTYPE=protein_coding	ENSP=ENSCAFP00000062451	SIFT=tolerated(0.05)
CMT_TN_50_final_ponmin1_nlod_0_0_PASS_IDOG_PON_EX	chr24	36999230	T/G	ENSCAFG00000011531	ENSCAFT00000039526.3	Transcript	missense_variant	196	F/V	Ttc/Gtc	-	IMPACT=MODERATE	STRAND=1	SYMBOL=PTPN1	SYMBOL_SOURCE=VGNC	BIOTYPE=protein_coding	ENSP=ENSCAFP00000035390	SIFT=deleterious(0)
CMT_TN_50_final_ponmin1_nlod_0_0_PASS_IDOG_PON_EX	chr26	16820298	A/C	ENSCAFG00000010502	ENSCAFT00000016677.3	Transcript	missense_variant	404	I/L	Atc/Ctc	-	IMPACT=MODERATE	STRAND=1	SYMBOL=HNF1A	SYMBOL_SOURCE=VGNC	BIOTYPE=protein_coding	ENSP=ENSCAFP00000015433	SIFT=deleterious(0.02)
CMT_TN_50_final_ponmin1_nlod_0_0_PASS_IDOG_PON_EX	chr32	33636146	G/T	ENSCAFG00000012156	ENSCAFT00000048607.2	Transcript	missense_variant	590	R/S	Cgt/Agt	-	IMPACT=MODERATE	STRAND=-1	SYMBOL=ARSJ	SYMBOL_SOURCE=VGNC	BIOTYPE=protein_coding	ENSP=ENSCAFP00000037551	SIFT=tolerated_low_confidence(0.12)
CMT_TN_50_final_ponmin1_nlod_0_0_PASS_IDOG_PON_EX	chr38	11838847	A/C	ENSCAFG00000010767	ENSCAFT00000046515.3	Transcript	missense_variant	298	M/R	aTg/aGg	-	IMPACT=MODERATE	STRAND=-1	SYMBOL=ESRRG	SYMBOL_SOURCE=VGNC	BIOTYPE=protein_coding	ENSP=ENSCAFP00000037484	SIFT=deleterious(0)
CMT_TN_50_final_ponmin1_nlod_0_0_PASS_IDOG_PON_EX	chr5	15087482	G/A	ENSCAFG00000012455	ENSCAFT00000045817.3	Transcript	missense_variant	231	R/H	cGc/cAc	-	IMPACT=MODERATE	STRAND=1	SYMBOL=TREH	SYMBOL_SOURCE=VGNC	BIOTYPE=protein_coding	ENSP=ENSCAFP00000040240	SIFT=tolerated(0.1)
CMT_TN_50_final_ponmin1_nlod_0_0_PASS_IDOG_PON_EX	chrX	40774129	A/C	ENSCAFG00000014863	ENSCAFT00000023612.6	Transcript	missense_variant	603	H/P	cAt/cCt	-	IMPACT=MODERATE	STRAND=1	SYMBOL=RBM10	SYMBOL_SOURCE=VGNC	BIOTYPE=protein_coding	ENSP=ENSCAFP00000021924	SIFT=tolerated(0.22)
47	chr1	11707008	T/G	ENSCAFG00000000056	ENSCAFT00000000076.4	Transcript	missense_variant	675	N/H	Aac/Cac	-	IMPACT=MODERATE	STRAND=-1	SYMBOL=CDH7	SYMBOL_SOURCE=VGNC	BIOTYPE=protein_coding	ENSP=ENSCAFP00000000060	SIFT=tolerated(0.09)
47	chr10	26118642	G/A	ENSCAFG00000001383	ENSCAFT00000002130.4	Transcript	synonymous_variant	2	A	gcC/gcT	-	IMPACT=LOW	STRAND=-1	BIOTYPE=protein_coding	ENSP=ENSCAFP00000001971
47	chr11	54959449	G/T	ENSCAFG00000002445	ENSCAFT00000003862.4	Transcript	missense_variant	443	S/I	aGt/aTt	-	IMPACT=MODERATE	STRAND=1	SYMBOL=NCBP1	SYMBOL_SOURCE=VGNC	BIOTYPE=protein_coding	ENSP=ENSCAFP00000003572	SIFT=tolerated(0.18)
47	chr12	37593660	C/T	ENSCAFG00000002768	ENSCAFT00000004425.4	Transcript	missense_variant,splice_region_variant	215	E/K	Gaa/Aaa	-	IMPACT=MODERATE	STRAND=-1	SYMBOL=IMPG1	SYMBOL_SOURCE=VGNC	BIOTYPE=protein_coding	ENSP=ENSCAFP00000004093	SIFT=tolerated(0.1)
47	chr13	59438825	-/GCTGGAGCAGAGGAAGAGGCTGAGGGATCTGGTGCATCAGAT	ENSCAFG00000002881	ENSCAFT00000004606.4	Transcript	inframe_insertion	176	P/HLMHQIPQPLPLLQP	cct/cATCTGATGCACCAGATCCCTCAGCCTCTTCCTCTGCTCCAGCct	-	IMPACT=MODERATE	STRAND=-1	SYMBOL=CSN2	SYMBOL_SOURCE=VGNC	BIOTYPE=protein_coding	ENSP=ENSCAFP00000004260
47	chr14	12135641	C/T	ENSCAFG00000001783	ENSCAFT00000002800.3	Transcript	synonymous_variant	221	A	gcG/gcA	-	IMPACT=LOW	STRAND=-1	BIOTYPE=protein_coding	ENSP=ENSCAFP00000056162
47	chr15	33652704	A/G	ENSCAFG00000006177	ENSCAFT00000009993.4	Transcript	synonymous_variant	12	I	atT/atC	-	IMPACT=LOW	STRAND=-1	BIOTYPE=protein_coding	ENSP=ENSCAFP00000009272
47	chr15	44437439	G/T	ENSCAFG00000007698	ENSCAFT00000079936.1	Transcript	stop_gained	205	C/*	tgC/tgA	-	IMPACT=HIGH	STRAND=-1	SYMBOL=ZNF827	SYMBOL_SOURCE=HGNC	HGNC_ID=ZNF827	BIOTYPE=protein_coding	ENSP=ENSCAFP00000047563
47	chr16	54055933	G/C	ENSCAFG00000049688	ENSCAFT00000083806.1	Transcript	missense_variant	141	R/G	Cgt/Ggt	-	IMPACT=MODERATE	STRAND=-1	BIOTYPE=protein_coding	ENSP=ENSCAFP00000057530	SIFT=tolerated(0.26)
47	chr18	53274474	C/A	ENSCAFG00000015064	ENSCAFT00000023909.5	Transcript	missense_variant	140	A/S	Gca/Tca	-	IMPACT=MODERATE	STRAND=-1	SYMBOL=RTN3	SYMBOL_SOURCE=VGNC	BIOTYPE=protein_coding	ENSP=ENSCAFP00000022196	SIFT=tolerated_low_confidence(0.21)
47	chr19	43096613	A/T	ENSCAFG00000005403	ENSCAFT00000008728.4	Transcript	missense_variant	1863	V/E	gTg/gAg	-	IMPACT=MODERATE	STRAND=-1	SYMBOL=LRP1B	SYMBOL_SOURCE=VGNC	BIOTYPE=protein_coding	ENSP=ENSCAFP00000008094	SIFT=tolerated(0.11)
47	chr2	69372294	C/A	ENSCAFG00000010872	ENSCAFT00000082468.1	Transcript	synonymous_variant	328	P	ccC/ccA	-	IMPACT=LOW	STRAND=1	SYMBOL=ADGRB2	SYMBOL_SOURCE=VGNC	BIOTYPE=protein_coding	ENSP=ENSCAFP00000066662
47	chr2	73350178	C/-	ENSCAFG00000012314	ENSCAFT00000019631.5	Transcript	frameshift_variant	649	D/X	Gat/at	-	IMPACT=HIGH	STRAND=-1	SYMBOL=ARID1A	SYMBOL_SOURCE=VGNC	BIOTYPE=protein_coding	ENSP=ENSCAFP00000018208
47	chr20	46284683	C/A	ENSCAFG00000015762	ENSCAFT00000024981.5	Transcript	stop_gained	39	E/*	Gag/Tag	-	IMPACT=HIGH	STRAND=-1	SYMBOL=AP1M1	SYMBOL_SOURCE=VGNC	BIOTYPE=protein_coding	ENSP=ENSCAFP00000023182
47	chr20	55198310	T/C	ENSCAFG00000015323	ENSCAFT00000043878.3	Transcript	synonymous_variant	876	V	gtT/gtC	-	IMPACT=LOW	STRAND=1	SYMBOL=PLIN4	SYMBOL_SOURCE=VGNC	BIOTYPE=protein_coding	ENSP=ENSCAFP00000035972
47	chr20	55198769	G/C	ENSCAFG00000015323	ENSCAFT00000043878.3	Transcript	synonymous_variant	1029	G	ggG/ggC	-	IMPACT=LOW	STRAND=1	SYMBOL=PLIN4	SYMBOL_SOURCE=VGNC	BIOTYPE=protein_coding	ENSP=ENSCAFP00000035972
47	chr21	28180254	T/C	ENSCAFG00000030286	ENSCAFT00000071109.1	Transcript	missense_variant	121	S/G	Agt/Ggt	-	IMPACT=MODERATE	STRAND=-1	BIOTYPE=protein_coding	ENSP=ENSCAFP00000063451	SIFT=tolerated(0.15)
47	chr22	49281994	G/T	ENSCAFG00000005799	ENSCAFT00000071397.1	Transcript	synonymous_variant	191	L	ctG/ctT	-	IMPACT=LOW	STRAND=1	SYMBOL=UBAC2	SYMBOL_SOURCE=VGNC	BIOTYPE=protein_coding	ENSP=ENSCAFP00000062387
47	chr23	27038751	A/G	ENSCAFG00000005929	ENSCAFT00000009564.3	Transcript	missense_variant	270	Y/H	Tat/Cat	-	IMPACT=MODERATE	STRAND=-1	SYMBOL=BTD	SYMBOL_SOURCE=VGNC	BIOTYPE=protein_coding	ENSP=ENSCAFP00000008880	SIFT=deleterious(0.01)
47	chr24	31353832	G/A	ENSCAFG00000009336	ENSCAFT00000072477.1	Transcript	stop_gained	125	W/*	tGg/tAg	-	IMPACT=HIGH	STRAND=1	SYMBOL=MYBL2	SYMBOL_SOURCE=VGNC	BIOTYPE=protein_coding	ENSP=ENSCAFP00000045633
47	chr24	38261897	T/G	ENSCAFG00000011788	ENSCAFT00000018736.4	Transcript	missense_variant	477	H/P	cAc/cCc	-	IMPACT=MODERATE	STRAND=-1	SYMBOL=ZFP64	SYMBOL_SOURCE=VGNC	BIOTYPE=protein_coding	ENSP=ENSCAFP00000017358	SIFT=tolerated(0.12)
47	chr26	38556838	G/A	ENSCAFG00000015682	ENSCAFT00000036401.3	Transcript	missense_variant	382	R/Q	cGg/cAg	-	IMPACT=MODERATE	STRAND=1	SYMBOL=LIPF	SYMBOL_SOURCE=VGNC	BIOTYPE=protein_coding	ENSP=ENSCAFP00000031772	SIFT=tolerated(1)
47	chr27	1009605	G/T	ENSCAFG00000030927	ENSCAFT00000048258.2	Transcript	missense_variant	155	A/S	Gct/Tct	-	IMPACT=MODERATE	STRAND=1	SYMBOL=NFE2	SYMBOL_SOURCE=VGNC	BIOTYPE=protein_coding	ENSP=ENSCAFP00000037844	SIFT=tolerated(0.42)
47	chr29	6125973	C/T	ENSCAFG00000006995	ENSCAFT00000011204.3	Transcript	synonymous_variant	106	D	gaC/gaT	-	IMPACT=LOW	STRAND=1	SYMBOL=RP1	SYMBOL_SOURCE=EntrezGene	BIOTYPE=protein_coding	ENSP=ENSCAFP00000010380
47	chr30	11785585	T/A	ENSCAFG00000013736	ENSCAFT00000021792.4	Transcript	synonymous_variant	662	A	gcT/gcA	-	IMPACT=LOW	STRAND=1	SYMBOL=SPATA5L1	SYMBOL_SOURCE=VGNC	BIOTYPE=protein_coding	ENSP=ENSCAFP00000020241
47	chr30	31522764	T/C	ENSCAFG00000017422	ENSCAFT00000027613.5	Transcript	missense_variant	306	V/A	gTa/gCa	-	IMPACT=MODERATE	STRAND=1	SYMBOL=IQCH	SYMBOL_SOURCE=VGNC	BIOTYPE=protein_coding	ENSP=ENSCAFP00000025681	SIFT=tolerated(0.09)
47	chr31	26811295	C/G	ENSCAFG00000008874	ENSCAFT00000014087.4	Transcript	missense_variant	291	I/M	atC/atG	-	IMPACT=MODERATE	STRAND=1	SYMBOL=HUNK	SYMBOL_SOURCE=VGNC	BIOTYPE=protein_coding	ENSP=ENSCAFP00000013032	SIFT=deleterious(0.02)
47	chr37	11660115	C/T	ENSCAFG00000012464	ENSCAFT00000019793.5	Transcript	synonymous_variant	511	S	agC/agT	-	IMPACT=LOW	STRAND=1	SYMBOL=FAM117B	SYMBOL_SOURCE=VGNC	BIOTYPE=protein_coding	ENSP=ENSCAFP00000018360
47	chr37	28347237	T/G	ENSCAFG00000016041	ENSCAFT00000025445.4	Transcript	missense_variant	510	K/Q	Aag/Cag	-	IMPACT=MODERATE	STRAND=-1	SYMBOL=PAX3	SYMBOL_SOURCE=VGNC	BIOTYPE=protein_coding	ENSP=ENSCAFP00000023626	SIFT=tolerated_low_confidence(0.09)
47	chr38	11680756	G/T	ENSCAFG00000010731	ENSCAFT00000017072.4	Transcript	missense_variant	403	S/R	agC/agA	rs851896385	IMPACT=MODERATE	STRAND=-1	SYMBOL=USH2A	SYMBOL_SOURCE=VGNC	BIOTYPE=protein_coding	ENSP=ENSCAFP00000015796	SIFT=tolerated(0.21)
47	chr38	17489100	G/A	ENSCAFG00000013489	ENSCAFT00000065977.1	Transcript	synonymous_variant	160	F	ttC/ttT	-	IMPACT=LOW	STRAND=-1	SYMBOL=UCK2	SYMBOL_SOURCE=VGNC	BIOTYPE=protein_coding	ENSP=ENSCAFP00000062318
47	chr38	17489101	A/T	ENSCAFG00000013489	ENSCAFT00000065977.1	Transcript	missense_variant	160	F/Y	tTc/tAc	-	IMPACT=MODERATE	STRAND=-1	SYMBOL=UCK2	SYMBOL_SOURCE=VGNC	BIOTYPE=protein_coding	ENSP=ENSCAFP00000062318	SIFT=deleterious(0.04)
47	chr5	38887514	A/C	ENSCAFG00000017923	ENSCAFT00000028445.4	Transcript	missense_variant	281	V/G	gTg/gGg	-	IMPACT=MODERATE	STRAND=-1	SYMBOL=TEKT3	SYMBOL_SOURCE=VGNC	BIOTYPE=protein_coding	ENSP=ENSCAFP00000026455	SIFT=deleterious(0)
47	chr7	42340951	T/A	ENSCAFG00000017037	ENSCAFT00000026980.5	Transcript	missense_variant	63	L/H	cTc/cAc	-	IMPACT=MODERATE	STRAND=1	SYMBOL=MUC1	SYMBOL_SOURCE=VGNC	BIOTYPE=protein_coding	ENSP=ENSCAFP00000025082	SIFT=tolerated(0.15)
47	chr8	11208093	T/G	ENSCAFG00000013151	ENSCAFT00000084777.1	Transcript	missense_variant	1077	V/G	gTt/gGt	-	IMPACT=MODERATE	STRAND=1	SYMBOL=ARHGAP5	SYMBOL_SOURCE=VGNC	BIOTYPE=protein_coding	ENSP=ENSCAFP00000047479	SIFT=tolerated(0.59)
47	chr9	47225039	T/C	ENSCAFG00000041608	ENSCAFT00000084944.1	Transcript	synonymous_variant	107	R	agA/agG	rs9056537	IMPACT=LOW	STRAND=-1	BIOTYPE=protein_coding	ENSP=ENSCAFP00000044874
47	chrX	9212881	A/C	ENSCAFG00000011627	ENSCAFT00000085831.1	Transcript	missense_variant	411	K/Q	Aag/Cag	-	IMPACT=MODERATE	STRAND=1	SYMBOL=FRMPD4	SYMBOL_SOURCE=VGNC	BIOTYPE=protein_coding	ENSP=ENSCAFP00000061676	SIFT=tolerated(0.15)
47	chrX	17421726	G/A	ENSCAFG00000013228	ENSCAFT00000021025.5	Transcript	synonymous_variant	861	P	ccG/ccA	-	IMPACT=LOW	STRAND=1	SYMBOL=CNKSR2	SYMBOL_SOURCE=VGNC	BIOTYPE=protein_coding	ENSP=ENSCAFP00000019525
47	chrX	84353135	G/A	ENSCAFG00000018175	ENSCAFT00000028872.4	Transcript	synonymous_variant	592	F	ttC/ttT	-	IMPACT=LOW	STRAND=-1	SYMBOL=CAPN6	SYMBOL_SOURCE=VGNC	BIOTYPE=protein_coding	ENSP=ENSCAFP00000026850
47	chrX	84892680	T/C	ENSCAFG00000018204	ENSCAFT00000028925.4	Transcript	missense_variant	346	I/V	Ata/Gta	-	IMPACT=MODERATE	STRAND=-1	SYMBOL=TRPC5	SYMBOL_SOURCE=VGNC	BIOTYPE=protein_coding	ENSP=ENSCAFP00000026903	SIFT=tolerated(0.86)
48	chr10	43487212	T/C	ENSCAFG00000003134	ENSCAFT00000005038.3	Transcript	synonymous_variant	11	K	aaA/aaG	-	IMPACT=LOW	STRAND=-1	BIOTYPE=protein_coding	ENSP=ENSCAFP00000032951
48	chr15	34392414	G/T	ENSCAFG00000006200	ENSCAFT00000010032.6	Transcript	missense_variant	1252	A/S	Gcc/Tcc	-	IMPACT=MODERATE	STRAND=1	SYMBOL=PLXNC1	SYMBOL_SOURCE=VGNC	BIOTYPE=protein_coding	ENSP=ENSCAFP00000009304	SIFT=deleterious(0)
48	chr20	46925945	T/G	ENSCAFG00000016085	ENSCAFT00000025500.6	Transcript	missense_variant	1069	H/Q	caT/caG	-	IMPACT=MODERATE	STRAND=1	SYMBOL=BRD4	SYMBOL_SOURCE=VGNC	BIOTYPE=protein_coding	ENSP=ENSCAFP00000023676	SIFT=tolerated_low_confidence(0.09)
48	chr20	57548258	T/G	ENSCAFG00000019536	ENSCAFT00000090900.1	Transcript	missense_variant	151	E/D	gaA/gaC	-	IMPACT=MODERATE	STRAND=-1	SYMBOL=ATP5F1D	SYMBOL_SOURCE=VGNC	BIOTYPE=protein_coding	ENSP=ENSCAFP00000046417	SIFT=tolerated_low_confidence(0.21)
48	chr25	7694292	T/C	ENSCAFG00000006376	ENSCAFT00000093937.1	Transcript	synonymous_variant	1201	I	atT/atC	-	IMPACT=LOW	STRAND=1	SYMBOL=N4BP2L2	SYMBOL_SOURCE=VGNC	BIOTYPE=protein_coding	ENSP=ENSCAFP00000055166
48	chr35	26049499	T/C	ENSCAFG00000012123	ENSCAFT00000019263.3	Transcript	synonymous_variant	28	T	acA/acG	-	IMPACT=LOW	STRAND=-1	BIOTYPE=protein_coding	ENSP=ENSCAFP00000048537
48	chr35	26049500	G/T	ENSCAFG00000012123	ENSCAFT00000019263.3	Transcript	missense_variant	28	T/K	aCa/aAa	-	IMPACT=MODERATE	STRAND=-1	BIOTYPE=protein_coding	ENSP=ENSCAFP00000048537	SIFT=tolerated(1)
48	chr37	10085042	G/T	ENSCAFG00000012006	ENSCAFT00000019068.4	Transcript	missense_variant	49	W/C	tgG/tgT	-	IMPACT=MODERATE	STRAND=1	SYMBOL=NIF3L1	SYMBOL_SOURCE=VGNC	BIOTYPE=protein_coding	ENSP=ENSCAFP00000017675	SIFT=deleterious(0)
48	chr5	81495909	G/A	ENSCAFG00000048428	ENSCAFT00000070428.1	Transcript	missense_variant	62	R/Q	cGg/cAg	-	IMPACT=MODERATE	STRAND=1	SYMBOL=DPEP2NB	SYMBOL_SOURCE=HGNC	HGNC_ID=DPEP2NB	BIOTYPE=protein_coding	ENSP=ENSCAFP00000066486	SIFT=deleterious_low_confidence(0.02)
48	chr6	18913721	G/T	ENSCAFG00000017396	ENSCAFT00000073719.1	Transcript	synonymous_variant	1448	L	ctC/ctA	-	IMPACT=LOW	STRAND=-1	SYMBOL=KIAA0556	SYMBOL_SOURCE=VGNC	BIOTYPE=protein_coding	ENSP=ENSCAFP00000046199
48	chr7	42340951	T/A	ENSCAFG00000017037	ENSCAFT00000026980.5	Transcript	missense_variant	63	L/H	cTc/cAc	-	IMPACT=MODERATE	STRAND=1	SYMBOL=MUC1	SYMBOL_SOURCE=VGNC	BIOTYPE=protein_coding	ENSP=ENSCAFP00000025082	SIFT=tolerated(0.15)
48	chrX	121797866	TGGGTCTCGCAGGGTGGGTTGGAGCAGACCCGCTGGGTGCTGCCTGCGTTCGAGGTAGTGGCGGTGTTGGTGGTGCCCGTCTCG/-	ENSCAFG00000019428	ENSCAFT00000078954.1	Transcript	inframe_deletion	1314-1342	HETGTTNTATTSNAGSTQRVCSNPPCETH/H	caCGAGACGGGCACCACCAACACCGCCACTACCTCGAACGCAGGCAGCACCCAGCGGGTCTGCTCCAACCCACCCTGCGAGACCCAt/cat	-	IMPACT=MODERATE	STRAND=-1	SYMBOL=HCFC1	SYMBOL_SOURCE=VGNC	BIOTYPE=protein_coding	ENSP=ENSCAFP00000050575
49	chr11	35244377	T/A	ENSCAFG00000001537	ENSCAFT00000002397.4	Transcript	missense_variant	1165	M/L	Atg/Ttg	-	IMPACT=MODERATE	STRAND=-1	SYMBOL=FREM1	SYMBOL_SOURCE=VGNC	BIOTYPE=protein_coding	ENSP=ENSCAFP00000002219	SIFT=deleterious(0.01)
49	chr14	22323713	G/A	ENSCAFG00000031467	ENSCAFT00000043425.2	Transcript	missense_variant	692	A/T	Gcc/Acc	-	IMPACT=MODERATE	STRAND=1	BIOTYPE=protein_coding	ENSP=ENSCAFP00000043093	SIFT=tolerated(0.67)
49	chr15	53309922	T/A	ENSCAFG00000008566	ENSCAFT00000060718.1	Transcript	missense_variant,splice_region_variant	572	I/K	aTa/aAa	-	IMPACT=MODERATE	STRAND=1	SYMBOL=GUCY1B1	SYMBOL_SOURCE=VGNC	BIOTYPE=protein_coding	ENSP=ENSCAFP00000059398	SIFT=deleterious(0)
49	chr15	53309924	A/T	ENSCAFG00000008566	ENSCAFT00000060718.1	Transcript	missense_variant	573	T/S	Aca/Tca	-	IMPACT=MODERATE	STRAND=1	SYMBOL=GUCY1B1	SYMBOL_SOURCE=VGNC	BIOTYPE=protein_coding	ENSP=ENSCAFP00000059398	SIFT=tolerated(0.27)
49	chr17	7107731	G/T	ENSCAFG00000003409	ENSCAFT00000075996.1	Transcript	synonymous_variant	336	A	gcG/gcT	-	IMPACT=LOW	STRAND=1	SYMBOL=RRM2	SYMBOL_SOURCE=VGNC	BIOTYPE=protein_coding	ENSP=ENSCAFP00000062946
49	chr18	25363625	G/A	ENSCAFG00000006439	ENSCAFT00000010401.4	Transcript	missense_variant	152	V/I	Gtc/Atc	-	IMPACT=MODERATE	STRAND=1	SYMBOL=RIC8A	SYMBOL_SOURCE=VGNC	BIOTYPE=protein_coding	ENSP=ENSCAFP00000009642	SIFT=tolerated(0.15)
49	chr18	49076800	C/G	ENSCAFG00000010745	ENSCAFT00000017093.5	Transcript	missense_variant	365	A/P	Gcc/Ccc	-	IMPACT=MODERATE	STRAND=-1	SYMBOL=IGHMBP2	SYMBOL_SOURCE=VGNC	BIOTYPE=protein_coding	ENSP=ENSCAFP00000015816	SIFT=tolerated(0.09)
49	chr20	49260970	G/T	ENSCAFG00000017096	ENSCAFT00000027079.4	Transcript	missense_variant	79	R/L	cGg/cTg	-	IMPACT=MODERATE	STRAND=1	SYMBOL=FARSA	SYMBOL_SOURCE=VGNC	BIOTYPE=protein_coding	ENSP=ENSCAFP00000025179	SIFT=tolerated(0.3)
49	chr20	55196942	G/A	ENSCAFG00000015323	ENSCAFT00000043878.3	Transcript	synonymous_variant	420	T	acG/acA	-	IMPACT=LOW	STRAND=1	SYMBOL=PLIN4	SYMBOL_SOURCE=VGNC	BIOTYPE=protein_coding	ENSP=ENSCAFP00000035972
49	chr24	18427071	C/A	ENSCAFG00000006588	ENSCAFT00000010631.4	Transcript	synonymous_variant	279	P	ccC/ccA	-	IMPACT=LOW	STRAND=1	SYMBOL=PCED1A	SYMBOL_SOURCE=VGNC	BIOTYPE=protein_coding	ENSP=ENSCAFP00000009854
49	chr27	32106666	A/T	ENSCAFG00000013106	ENSCAFT00000020824.5	Transcript	missense_variant	739	S/T	Tct/Act	-	IMPACT=MODERATE	STRAND=-1	SYMBOL=ATF7IP	SYMBOL_SOURCE=VGNC	BIOTYPE=protein_coding	ENSP=ENSCAFP00000019333
49	chr29	3348125	G/-	ENSCAFG00000006732	ENSCAFT00000010829.4	Transcript	frameshift_variant	943	P/X	ccC/cc	rs850568515	IMPACT=HIGH	STRAND=-1	SYMBOL=PXDNL	SYMBOL_SOURCE=VGNC	BIOTYPE=protein_coding	ENSP=ENSCAFP00000010033
49	chr32	3302878	A/T	ENSCAFG00000008860	ENSCAFT00000014067.4	Transcript	missense_variant	220	W/R	Tgg/Agg	-	IMPACT=MODERATE	STRAND=-1	SYMBOL=PAQR3	SYMBOL_SOURCE=VGNC	BIOTYPE=protein_coding	ENSP=ENSCAFP00000013014	SIFT=tolerated(0.22)
49	chr34	12675674	A/G	ENSCAFG00000011212	ENSCAFT00000080543.1	Transcript	missense_variant	1047	H/R	cAt/cGt	-	IMPACT=MODERATE	STRAND=1	SYMBOL=PIK3CA	SYMBOL_SOURCE=VGNC	BIOTYPE=protein_coding	ENSP=ENSCAFP00000048355	SIFT=tolerated(0.11)
49	chr36	22392202	G/A	ENSCAFG00000014025	ENSCAFT00000061435.1	Transcript	synonymous_variant	903	Y	taC/taT	-	IMPACT=LOW	STRAND=-1	SYMBOL=TTN	SYMBOL_SOURCE=VGNC	BIOTYPE=protein_coding	ENSP=ENSCAFP00000045361
49	chr7	54210403	G/T	ENSCAFG00000029548	ENSCAFT00000045381.2	Transcript	synonymous_variant	92	R	Cgg/Agg	-	IMPACT=LOW	STRAND=-1	SYMBOL=C7H18orf21	SYMBOL_SOURCE=VGNC	BIOTYPE=protein_coding	ENSP=ENSCAFP00000037606
49	chr9	2371442	G/T	ENSCAFG00000005547	ENSCAFT00000060131.1	Transcript	missense_variant	280	R/L	cGg/cTg	-	IMPACT=MODERATE	STRAND=1	SYMBOL=RBFOX3	SYMBOL_SOURCE=VGNC	BIOTYPE=protein_coding	ENSP=ENSCAFP00000064826	SIFT=deleterious_low_confidence(0)
49	chr9	22394870	C/T	ENSCAFG00000032290	ENSCAFT00000043469.2	Transcript	synonymous_variant	6	G	ggG/ggA	-	IMPACT=LOW	STRAND=-1	SYMBOL=RAPGEFL1	SYMBOL_SOURCE=HGNC	HGNC_ID=RAPGEFL1	BIOTYPE=protein_coding	ENSP=ENSCAFP00000036923
49	chrX	8145197	T/C	ENSCAFG00000011607	ENSCAFT00000018410.3	Transcript	missense_variant	288	I/T	aTt/aCt	-	IMPACT=MODERATE	STRAND=1	SYMBOL=MSMO1	SYMBOL_SOURCE=VGNC	BIOTYPE=protein_coding	ENSP=ENSCAFP00000017052	SIFT=tolerated(0.58)
50	chr1	101831616	G/T	ENSCAFG00000002501	ENSCAFT00000003937.4	Transcript	missense_variant	601	L/M	Ctg/Atg	-	IMPACT=MODERATE	STRAND=-1	SYMBOL=NLRP5	SYMBOL_SOURCE=VGNC	BIOTYPE=protein_coding	ENSP=ENSCAFP00000003638	SIFT=tolerated(0.19)
50	chr12	1468575	G/A	ENSCAFG00000000751	ENSCAFT00000001166.6	Transcript	synonymous_variant	2645	P	ccC/ccT	-	IMPACT=LOW	STRAND=-1	SYMBOL=TNXB	SYMBOL_SOURCE=VGNC	BIOTYPE=protein_coding	ENSP=ENSCAFP00000001065
50	chr16	14552166	G/A	ENSCAFG00000004506	ENSCAFT00000044018.2	Transcript	synonymous_variant	426	R	agG/agA	-	IMPACT=LOW	STRAND=1	SYMBOL=SSPO	SYMBOL_SOURCE=VGNC	BIOTYPE=protein_coding	ENSP=ENSCAFP00000040196
50	chr17	36705837	T/C	ENSCAFG00000031118	ENSCAFT00000045348.2	Transcript	missense_variant	1231	Q/R	cAg/cGg	-	IMPACT=MODERATE	STRAND=-1	BIOTYPE=protein_coding	ENSP=ENSCAFP00000038187	SIFT=tolerated(0.55)
50	chr18	51837639	C/G	ENSCAFG00000013654	ENSCAFT00000021664.5	Transcript	missense_variant	384	C/S	tGc/tCc	-	IMPACT=MODERATE	STRAND=-1	SYMBOL=DPF2	SYMBOL_SOURCE=VGNC	BIOTYPE=protein_coding	ENSP=ENSCAFP00000020119	SIFT=tolerated(1)
50	chr2	60304233	A/C	ENSCAFG00000009316	ENSCAFT00000063029.1	Transcript	synonymous_variant	628	S	tcA/tcC	-	IMPACT=LOW	STRAND=1	SYMBOL=CES5A	SYMBOL_SOURCE=VGNC	BIOTYPE=protein_coding	ENSP=ENSCAFP00000056757
50	chr20	51317676	C/A	ENSCAFG00000048053	ENSCAFT00000079810.1	Transcript	missense_variant	381	Q/H	caG/caT	-	IMPACT=MODERATE	STRAND=-1	BIOTYPE=protein_coding	ENSP=ENSCAFP00000055838	SIFT=tolerated(0.12)
50	chr26	20071465	T/A	ENSCAFG00000011694	ENSCAFT00000064853.1	Transcript	missense_variant	967	Y/N	Tac/Aac	-	IMPACT=MODERATE	STRAND=1	SYMBOL=SEZ6L	SYMBOL_SOURCE=VGNC	BIOTYPE=protein_coding	ENSP=ENSCAFP00000051751	SIFT=deleterious(0)
50	chr26	22732928	A/T	ENSCAFG00000012243	ENSCAFT00000019446.5	Transcript	synonymous_variant	613	P	ccA/ccT	-	IMPACT=LOW	STRAND=1	SYMBOL=NEFH	SYMBOL_SOURCE=VGNC	BIOTYPE=protein_coding	ENSP=ENSCAFP00000018040
50	chr29	24691376	C/T	ENSCAFG00000008310	ENSCAFT00000013195.5	Transcript	missense_variant	742	S/F	tCt/tTt	-	IMPACT=MODERATE	STRAND=1	SYMBOL=ZFHX4	SYMBOL_SOURCE=VGNC	BIOTYPE=protein_coding	ENSP=ENSCAFP00000012211	SIFT=deleterious(0.03)
50	chr3	47301908	G/T	ENSCAFG00000043115	ENSCAFT00000067180.1	Transcript	missense_variant	32	F/L	ttC/ttA	-	IMPACT=MODERATE	STRAND=-1	BIOTYPE=protein_coding	ENSP=ENSCAFP00000054307	SIFT=tolerated(1)
50	chr33	5316162	-/T	ENSCAFG00000042698	ENSCAFT00000065626.1	Transcript	frameshift_variant	156	A/AX	gca/gcTa	-	IMPACT=HIGH	STRAND=1	BIOTYPE=protein_coding	ENSP=ENSCAFP00000053871
50	chr35	23690710	T/C	ENSCAFG00000029445	ENSCAFT00000016787.3	Transcript	synonymous_variant	127	K	aaA/aaG	-	IMPACT=LOW	STRAND=-1	SYMBOL=H2BC1	SYMBOL_SOURCE=HGNC	HGNC_ID=H2BC1	BIOTYPE=protein_coding	ENSP=ENSCAFP00000015533
50	chr35	24544466	-/AT	ENSCAFG00000030507	ENSCAFT00000043752.1	Transcript	frameshift_variant	128	K/KX	aag/aaATg	-	IMPACT=HIGH	STRAND=1	BIOTYPE=protein_coding	ENSP=ENSCAFP00000040788
50	chr38	23633020	G/T	ENSCAFG00000032316	ENSCAFT00000049370.2	Transcript	missense_variant	198	P/Q	cCg/cAg	-	IMPACT=MODERATE	STRAND=-1	BIOTYPE=protein_coding	ENSP=ENSCAFP00000041908	SIFT=tolerated(1)
50	chr4	24707064	-/TATTCTCTTAAACCAAATGACCAAATCTTGGCTGAAGACAAACACAAGGAATT	ENSCAFG00000015340	ENSCAFT00000066821.1	Transcript	frameshift_variant,splice_region_variant	193	L/FILLNQMTKSWLKTNTRNX	ttg/ttTATTCTCTTAAACCAAATGACCAAATCTTGGCTGAAGACAAACACAAGGAATTg	-	IMPACT=HIGH	STRAND=1	SYMBOL=ADK	SYMBOL_SOURCE=VGNC	BIOTYPE=protein_coding	ENSP=ENSCAFP00000057817
50	chr4	59412233	T/G	ENSCAFG00000018281	ENSCAFT00000029042.4	Transcript	missense_variant	174	T/P	Aca/Cca	-	IMPACT=MODERATE	STRAND=-1	SYMBOL=ARHGEF37	SYMBOL_SOURCE=VGNC	BIOTYPE=protein_coding	ENSP=ENSCAFP00000027005	SIFT=deleterious_low_confidence(0.01)
50	chr5	76350339	G/A	ENSCAFG00000020137	ENSCAFT00000032061.4	Transcript	missense_variant	47	A/T	Gca/Aca	-	IMPACT=MODERATE	STRAND=1	SYMBOL=DDX19A	SYMBOL_SOURCE=VGNC	BIOTYPE=protein_coding	ENSP=ENSCAFP00000029856	SIFT=tolerated(0.69)
50	chr6	18252110	T/C	ENSCAFG00000017135	ENSCAFT00000045568.3	Transcript	missense_variant	362	R/G	Agg/Ggg	-	IMPACT=MODERATE	STRAND=-1	SYMBOL=APOBR	SYMBOL_SOURCE=VGNC	BIOTYPE=protein_coding	ENSP=ENSCAFP00000040978	SIFT=tolerated(0.1)
50	chr6	18252111	G/A	ENSCAFG00000017135	ENSCAFT00000045568.3	Transcript	synonymous_variant	361	G	ggC/ggT	-	IMPACT=LOW	STRAND=-1	SYMBOL=APOBR	SYMBOL_SOURCE=VGNC	BIOTYPE=protein_coding	ENSP=ENSCAFP00000040978
50	chr9	22027591	A/G	ENSCAFG00000016025	ENSCAFT00000025432.5	Transcript	synonymous_variant	111	K	aaA/aaG	rs851032364	IMPACT=LOW	STRAND=1	SYMBOL=SMARCE1	SYMBOL_SOURCE=VGNC	BIOTYPE=protein_coding	ENSP=ENSCAFP00000023615
50	chrX	56241193	C/T	ENSCAFG00000023690	ENSCAFT00000036577.3	Transcript	missense_variant	822	V/I	Gtc/Atc	-	IMPACT=MODERATE	STRAND=-1	SYMBOL=ERCC6L	SYMBOL_SOURCE=VGNC	BIOTYPE=protein_coding	ENSP=ENSCAFP00000040084	SIFT=tolerated(0.23)
51	chr1	78439201	A/T	ENSCAFG00000014649	ENSCAFT00000023255.3	Transcript	missense_variant	671	S/R	agT/agA	-	IMPACT=MODERATE	STRAND=-1	BIOTYPE=protein_coding	ENSP=ENSCAFP00000021595	SIFT=deleterious(0.02)
51	chr1	101813715	C/T	ENSCAFG00000002501	ENSCAFT00000003937.4	Transcript	missense_variant	1133	D/N	Gac/Aac	-	IMPACT=MODERATE	STRAND=-1	SYMBOL=NLRP5	SYMBOL_SOURCE=VGNC	BIOTYPE=protein_coding	ENSP=ENSCAFP00000003638	SIFT=tolerated(0.19)
51	chr1	107305631	C/T	ENSCAFG00000003788	ENSCAFT00000006089.5	Transcript	synonymous_variant	236	H	caC/caT	-	IMPACT=LOW	STRAND=1	SYMBOL=HRC	SYMBOL_SOURCE=VGNC	BIOTYPE=protein_coding	ENSP=ENSCAFP00000005636
51	chr1	107305633	A/G	ENSCAFG00000003788	ENSCAFT00000006089.5	Transcript	missense_variant	237	E/G	gAa/gGa	-	IMPACT=MODERATE	STRAND=1	SYMBOL=HRC	SYMBOL_SOURCE=VGNC	BIOTYPE=protein_coding	ENSP=ENSCAFP00000005636	SIFT=tolerated(0.35)
51	chr11	2741335	C/A	ENSCAFG00000000268	ENSCAFT00000000419.3	Transcript	missense_variant	62	Q/K	Cag/Aag	-	IMPACT=MODERATE	STRAND=1	SYMBOL=PROP1	SYMBOL_SOURCE=VGNC	BIOTYPE=protein_coding	ENSP=ENSCAFP00000000382	SIFT=tolerated(0.37)
51	chr11	26048535	T/G	ENSCAFG00000001254	ENSCAFT00000001962.5	Transcript	missense_variant	530	M/R	aTg/aGg	-	IMPACT=MODERATE	STRAND=1	SYMBOL=EGR1	SYMBOL_SOURCE=VGNC	BIOTYPE=protein_coding	ENSP=ENSCAFP00000001811	SIFT=deleterious_low_confidence(0)
51	chr11	51667314	A/C	ENSCAFG00000002000	ENSCAFT00000003168.5	Transcript	synonymous_variant	493	T	acT/acG	-	IMPACT=LOW	STRAND=-1	SYMBOL=PIGO	SYMBOL_SOURCE=HGNC	HGNC_ID=PIGO	BIOTYPE=protein_coding	ENSP=ENSCAFP00000002943
51	chr17	60480676	G/A	ENSCAFG00000012719	ENSCAFT00000046033.3	Transcript	missense_variant	521	R/C	Cgt/Tgt	-	IMPACT=MODERATE	STRAND=-1	SYMBOL=POGZ	SYMBOL_SOURCE=VGNC	BIOTYPE=protein_coding	ENSP=ENSCAFP00000043151	SIFT=deleterious(0)
51	chr18	12704071	G/T	ENSCAFG00000003837	ENSCAFT00000006177.3	Transcript	missense_variant	497	A/E	gCa/gAa	-	IMPACT=MODERATE	STRAND=-1	SYMBOL=DLD	SYMBOL_SOURCE=VGNC	BIOTYPE=protein_coding	ENSP=ENSCAFP00000005721	SIFT=deleterious(0)
51	chr18	45185445	T/G	ENSCAFG00000009547	ENSCAFT00000015162.5	Transcript	missense_variant	220	Y/D	Tac/Gac	-	IMPACT=MODERATE	STRAND=1	SYMBOL=PNPLA2	SYMBOL_SOURCE=VGNC	BIOTYPE=protein_coding	ENSP=ENSCAFP00000014031	SIFT=deleterious(0)
51	chr18	51837676	C/T	ENSCAFG00000013654	ENSCAFT00000021664.5	Transcript	missense_variant	372	V/M	Gtg/Atg	-	IMPACT=MODERATE	STRAND=-1	SYMBOL=DPF2	SYMBOL_SOURCE=VGNC	BIOTYPE=protein_coding	ENSP=ENSCAFP00000020119	SIFT=deleterious(0)
51	chr18	53438872	A/C	ENSCAFG00000015091	ENSCAFT00000023960.5	Transcript	missense_variant	244	D/E	gaT/gaG	-	IMPACT=MODERATE	STRAND=-1	SYMBOL=LGALS12	SYMBOL_SOURCE=VGNC	BIOTYPE=protein_coding	ENSP=ENSCAFP00000022244	SIFT=tolerated(0.06)
51	chr19	52203712	G/-	ENSCAFG00000005653	ENSCAFT00000009095.4	Transcript	frameshift_variant	85	V/X	gtG/gt	-	IMPACT=HIGH	STRAND=1	BIOTYPE=protein_coding	ENSP=ENSCAFP00000032628
51	chr2	36608129	T/G	ENSCAFG00000006203	ENSCAFT00000010029.4	Transcript	synonymous_variant	273	A	gcA/gcC	-	IMPACT=LOW	STRAND=-1	SYMBOL=FCHSD1	SYMBOL_SOURCE=VGNC	BIOTYPE=protein_coding	ENSP=ENSCAFP00000009302
51	chr20	13619054	G/A	ENSCAFG00000005960	ENSCAFT00000009620.2	Transcript	missense_variant	98	T/I	aCt/aTt	-	IMPACT=MODERATE	STRAND=-1	SYMBOL=LRRN1	SYMBOL_SOURCE=VGNC	BIOTYPE=protein_coding	ENSP=ENSCAFP00000008934	SIFT=deleterious(0)
51	chr21	27540096	A/G	ENSCAFG00000031681	ENSCAFT00000048273.2	Transcript	synonymous_variant	180	Y	taT/taC	-	IMPACT=LOW	STRAND=-1	SYMBOL=OR52E2	SYMBOL_SOURCE=HGNC	HGNC_ID=OR52E2	BIOTYPE=protein_coding	ENSP=ENSCAFP00000039279
51	chr26	17913867	T/C	ENSCAFG00000011152	ENSCAFT00000017727.4	Transcript	missense_variant	94	V/A	gTa/gCa	-	IMPACT=MODERATE	STRAND=1	SYMBOL=ALKBH2	SYMBOL_SOURCE=VGNC	BIOTYPE=protein_coding	ENSP=ENSCAFP00000016410
51	chr29	35473328	G/A	ENSCAFG00000008992	ENSCAFT00000045278.2	Transcript	missense_variant	249	L/F	Ctt/Ttt	-	IMPACT=MODERATE	STRAND=-1	SYMBOL=NBN	SYMBOL_SOURCE=HGNC	HGNC_ID=NBN	BIOTYPE=protein_coding	ENSP=ENSCAFP00000037607	SIFT=tolerated(0.25)
51	chr3	55631123	A/C	ENSCAFG00000013288	ENSCAFT00000063932.1	Transcript	missense_variant	950	E/D	gaA/gaC	-	IMPACT=MODERATE	STRAND=1	SYMBOL=ADAMTSL3	SYMBOL_SOURCE=VGNC	BIOTYPE=protein_coding	ENSP=ENSCAFP00000062418	SIFT=tolerated(0.07)
51	chr3	58271335	T/G	ENSCAFG00000014159	ENSCAFT00000022473.4	Transcript	start_lost	1	M/L	Atg/Ctg	-	IMPACT=HIGH	STRAND=-1	SYMBOL=TBC1D2B	SYMBOL_SOURCE=VGNC	BIOTYPE=protein_coding	ENSP=ENSCAFP00000020866	SIFT=deleterious(0)
51	chr30	37796413	G/A	ENSCAFG00000017937	ENSCAFT00000061421.1	Transcript	synonymous_variant	142	A	gcC/gcT	-	IMPACT=LOW	STRAND=-1	SYMBOL=CYP1A1	SYMBOL_SOURCE=VGNC	BIOTYPE=protein_coding	ENSP=ENSCAFP00000065547
51	chr33	25797143	T/G	ENSCAFG00000011970	ENSCAFT00000043176.2	Transcript	missense_variant	1629	F/V	Ttc/Gtc	-	IMPACT=MODERATE	STRAND=1	SYMBOL=PARP14	SYMBOL_SOURCE=VGNC	BIOTYPE=protein_coding	ENSP=ENSCAFP00000041566	SIFT=deleterious(0)
51	chr34	17078095	T/G	ENSCAFG00000012257	ENSCAFT00000090394.1	Transcript	missense_variant	275	M/R	aTg/aGg	-	IMPACT=MODERATE	STRAND=1	SYMBOL=AP2M1	SYMBOL_SOURCE=VGNC	BIOTYPE=protein_coding	ENSP=ENSCAFP00000043935	SIFT=deleterious(0)
51	chr37	25399046	G/-	ENSCAFG00000014943	ENSCAFT00000023712.4	Transcript	frameshift_variant	177	G/X	Ggg/gg	-	IMPACT=HIGH	STRAND=1	SYMBOL=CYP27A1	SYMBOL_SOURCE=VGNC	BIOTYPE=protein_coding	ENSP=ENSCAFP00000022013
51	chr7	8298238	A/C	ENSCAFG00000011913	ENSCAFT00000018923.4	Transcript	missense_variant	64	M/R	aTg/aGg	-	IMPACT=MODERATE	STRAND=-1	SYMBOL=LAMB3	SYMBOL_SOURCE=VGNC	BIOTYPE=protein_coding	ENSP=ENSCAFP00000017535	SIFT=deleterious(0)
52	chr1	113711200	-/G	ENSCAFG00000005434	ENSCAFT00000008740.4	Transcript	frameshift_variant	240-241	-/X	-/C	-	IMPACT=HIGH	STRAND=-1	BIOTYPE=protein_coding	ENSP=ENSCAFP00000036407
52	chr1	116658298	A/T	ENSCAFG00000006665	ENSCAFT00000010741.4	Transcript	missense_variant	53	K/M	aAg/aTg	-	IMPACT=MODERATE	STRAND=1	SYMBOL=CLIP3	SYMBOL_SOURCE=VGNC	BIOTYPE=protein_coding	ENSP=ENSCAFP00000009956	SIFT=deleterious(0.02)
52	chr12	7803183	G/A	ENSCAFG00000001518	ENSCAFT00000049946.2	Transcript	missense_variant	2338	E/K	Gaa/Aaa	-	IMPACT=MODERATE	STRAND=1	SYMBOL=DNAH8	SYMBOL_SOURCE=VGNC	BIOTYPE=protein_coding	ENSP=ENSCAFP00000041848	SIFT=tolerated(0.11)
52	chr14	22323713	G/A	ENSCAFG00000031467	ENSCAFT00000043425.2	Transcript	missense_variant	692	A/T	Gcc/Acc	-	IMPACT=MODERATE	STRAND=1	BIOTYPE=protein_coding	ENSP=ENSCAFP00000043093	SIFT=tolerated(0.67)
52	chr18	25881920	C/G	ENSCAFG00000006657	ENSCAFT00000010727.4	Transcript	missense_variant	219	R/T	aGg/aCg	-	IMPACT=MODERATE	STRAND=-1	SYMBOL=ALKBH3	SYMBOL_SOURCE=VGNC	BIOTYPE=protein_coding	ENSP=ENSCAFP00000009944	SIFT=deleterious(0)
52	chr20	57842683	T/A	ENSCAFG00000029882	ENSCAFT00000043297.2	Transcript	synonymous_variant	161	A	gcA/gcT	-	IMPACT=LOW	STRAND=-1	SYMBOL=MISP	SYMBOL_SOURCE=VGNC	BIOTYPE=protein_coding	ENSP=ENSCAFP00000037892
52	chr23	7753367	A/T	ENSCAFG00000041532	ENSCAFT00000007786.4	Transcript	missense_variant	202	S/C	Agc/Tgc	-	IMPACT=MODERATE	STRAND=1	SYMBOL=CTDSPL	SYMBOL_SOURCE=HGNC	HGNC_ID=CTDSPL	BIOTYPE=protein_coding	ENSP=ENSCAFP00000007218	SIFT=deleterious(0.03)
52	chr23	7753369	C/T	ENSCAFG00000041532	ENSCAFT00000007786.4	Transcript	synonymous_variant	202	S	agC/agT	-	IMPACT=LOW	STRAND=1	SYMBOL=CTDSPL	SYMBOL_SOURCE=HGNC	HGNC_ID=CTDSPL	BIOTYPE=protein_coding	ENSP=ENSCAFP00000007218
52	chr25	16139	A/C	ENSCAFG00000003970	ENSCAFT00000006371.4	Transcript	missense_variant	380	L/R	cTt/cGt	-	IMPACT=MODERATE	STRAND=-1	BIOTYPE=protein_coding	ENSP=ENSCAFP00000035144	SIFT=deleterious(0)
52	chr25	16883452	G/A	ENSCAFG00000007179	ENSCAFT00000077341.1	Transcript	missense_variant	112	V/M	Gtg/Atg	-	IMPACT=MODERATE	STRAND=1	SYMBOL=ZDHHC20	SYMBOL_SOURCE=VGNC	BIOTYPE=protein_coding	ENSP=ENSCAFP00000051770	SIFT=deleterious(0.01)
52	chr26	19041085	A/G	ENSCAFG00000011498	ENSCAFT00000018292.3	Transcript	missense_variant	755	N/S	aAt/aGt	-	IMPACT=MODERATE	STRAND=1	SYMBOL=SGSM1	SYMBOL_SOURCE=VGNC	BIOTYPE=protein_coding	ENSP=ENSCAFP00000016939	SIFT=tolerated(0.29)
52	chr29	19297124	T/C	ENSCAFG00000007775	ENSCAFT00000062881.1	Transcript	missense_variant	418	T/A	Acc/Gcc	-	IMPACT=MODERATE	STRAND=-1	SYMBOL=NCOA2	SYMBOL_SOURCE=VGNC	BIOTYPE=protein_coding	ENSP=ENSCAFP00000065782	SIFT=tolerated(0.5)
52	chr31	39437722	C/A	ENSCAFG00000011911	ENSCAFT00000049047.2	Transcript	missense_variant	519	P/Q	cCg/cAg	-	IMPACT=MODERATE	STRAND=1	SYMBOL=COL6A1	SYMBOL_SOURCE=VGNC	BIOTYPE=protein_coding	ENSP=ENSCAFP00000041957	SIFT=deleterious(0.02)
52	chr31	39642801	T/C	ENSCAFG00000012045	ENSCAFT00000019125.5	Transcript	synonymous_variant	1679	A	gcT/gcC	-	IMPACT=LOW	STRAND=1	SYMBOL=PCNT	SYMBOL_SOURCE=VGNC	BIOTYPE=protein_coding	ENSP=ENSCAFP00000017731
52	chr36	22101095	A/G	ENSCAFG00000031859	ENSCAFT00000042975.2	Transcript	start_lost,synonymous_variant	1	A	gcT/gcC	-	IMPACT=HIGH	STRAND=-1	SYMBOL=FKBP7	SYMBOL_SOURCE=VGNC	BIOTYPE=protein_coding	ENSP=ENSCAFP00000042734
52	chr4	10969120	-/AGACACAAAAGTAAGTGAATGTCCTTAACATTCACTTACTTTTGTGTCTA	ENSCAFG00000012331	ENSCAFT00000019599.3	Transcript	stop_gained,frameshift_variant	139	L/LDTKVSECP*HSLTFVSX	tta/ttAGACACAAAAGTAAGTGAATGTCCTTAACATTCACTTACTTTTGTGTCTAa	-	IMPACT=HIGH	STRAND=1	SYMBOL=BICC1	SYMBOL_SOURCE=VGNC	BIOTYPE=protein_coding	ENSP=ENSCAFP00000018180
52	chr4	72731123	A/G	ENSCAFG00000018767	ENSCAFT00000044134.3	Transcript	missense_variant	1613	F/S	tTc/tCc	-	IMPACT=MODERATE	STRAND=-1	SYMBOL=SPEF2	SYMBOL_SOURCE=VGNC	BIOTYPE=protein_coding	ENSP=ENSCAFP00000041712	SIFT=deleterious_low_confidence(0)
52	chr5	31355606	G/C	ENSCAFG00000015542	ENSCAFT00000024628.4	Transcript	missense_variant	99	G/A	gGc/gCc	-	IMPACT=MODERATE	STRAND=1	SYMBOL=C1QBP	SYMBOL_SOURCE=VGNC	BIOTYPE=protein_coding	ENSP=ENSCAFP00000022850	SIFT=deleterious(0)
52	chr6	9020432	G/T	ENSCAFG00000014223	ENSCAFT00000022631.5	Transcript	missense_variant	6	Q/H	caG/caT	-	IMPACT=MODERATE	STRAND=1	SYMBOL=GIGYF1	SYMBOL_SOURCE=VGNC	BIOTYPE=protein_coding	ENSP=ENSCAFP00000021015
52	chr8	22006096	G/A	ENSCAFG00000013953	ENSCAFT00000022133.4	Transcript	missense_variant	444	P/S	Ccc/Tcc	-	IMPACT=MODERATE	STRAND=-1	SYMBOL=FSCB	SYMBOL_SOURCE=VGNC	BIOTYPE=protein_coding	ENSP=ENSCAFP00000036736	SIFT=tolerated(1)
52	chr9	21323020	G/-	ENSCAFG00000015956	ENSCAFT00000025284.4	Transcript	frameshift_variant	214	M/X	atG/at	-	IMPACT=HIGH	STRAND=1	BIOTYPE=protein_coding	ENSP=ENSCAFP00000023473
52	chr9	29225927	A/G	ENSCAFG00000017331	ENSCAFT00000027460.4	Transcript	missense_variant	531	R/G	Aga/Gga	-	IMPACT=MODERATE	STRAND=1	SYMBOL=KIF2B	SYMBOL_SOURCE=VGNC	BIOTYPE=protein_coding	ENSP=ENSCAFP00000025537	SIFT=deleterious(0)
5	chr14	59989100	A/C	ENSCAFG00000003532	ENSCAFT00000005673.4	Transcript	missense_variant	118	D/E	gaT/gaG	-	IMPACT=MODERATE	STRAND=-1	SYMBOL=AASS	SYMBOL_SOURCE=VGNC	BIOTYPE=protein_coding	ENSP=ENSCAFP00000005251	SIFT=deleterious(0.04)
5	chr24	21437946	G/A	ENSCAFG00000007119	ENSCAFT00000092859.1	Transcript	missense_variant	8	G/R	Gga/Aga	-	IMPACT=MODERATE	STRAND=1	SYMBOL=CCM2L	SYMBOL_SOURCE=VGNC	BIOTYPE=protein_coding	ENSP=ENSCAFP00000061177	SIFT=deleterious(0.01)
5	chr27	38469223	T/C	ENSCAFG00000015077	ENSCAFT00000023939.4	Transcript	synonymous_variant	269	K	aaA/aaG	rs851270857	IMPACT=LOW	STRAND=-1	SYMBOL=GAPDH	SYMBOL_SOURCE=EntrezGene	BIOTYPE=protein_coding	ENSP=ENSCAFP00000022224
6	chr1	84078076	G/A	ENSCAFG00000001773	ENSCAFT00000002783.4	Transcript	missense_variant	62	T/I	aCc/aTc	-	IMPACT=MODERATE	STRAND=-1	BIOTYPE=protein_coding	ENSP=ENSCAFP00000031684	SIFT=deleterious_low_confidence(0)
6	chr1	110079958	G/C	ENSCAFG00000004439	ENSCAFT00000078940.1	Transcript	missense_variant	217	R/P	cGc/cCc	-	IMPACT=MODERATE	STRAND=1	SYMBOL=RTN2	SYMBOL_SOURCE=VGNC	BIOTYPE=protein_coding	ENSP=ENSCAFP00000046708	SIFT=tolerated_low_confidence(0.36)
6	chr14	56524059	T/A	ENSCAFG00000003432	ENSCAFT00000047010.3	Transcript	missense_variant	1508	S/C	Agt/Tgt	-	IMPACT=MODERATE	STRAND=-1	SYMBOL=CTTNBP2	SYMBOL_SOURCE=VGNC	BIOTYPE=protein_coding	ENSP=ENSCAFP00000042843	SIFT=deleterious(0.04)
6	chr15	43764025	A/C	ENSCAFG00000007566	ENSCAFT00000012112.4	Transcript	missense_variant	40	F/C	tTt/tGt	-	IMPACT=MODERATE	STRAND=-1	SYMBOL=ANAPC10	SYMBOL_SOURCE=VGNC	BIOTYPE=protein_coding	ENSP=ENSCAFP00000011229	SIFT=tolerated(0.17)
6	chr17	61135535	C/T	ENSCAFG00000012978	ENSCAFT00000020605.5	Transcript	synonymous_variant	197	E	gaG/gaA	-	IMPACT=LOW	STRAND=-1	SYMBOL=RPTN	SYMBOL_SOURCE=VGNC	BIOTYPE=protein_coding	ENSP=ENSCAFP00000019123
6	chr2	21639168	G/C	ENSCAFG00000046211	ENSCAFT00000064839.1	Transcript	missense_variant	172	A/P	Gca/Cca	-	IMPACT=MODERATE	STRAND=1	BIOTYPE=protein_coding	ENSP=ENSCAFP00000048562	SIFT=deleterious(0.01)
6	chr26	20277031	C/T	ENSCAFG00000011809	ENSCAFT00000018755.4	Transcript	synonymous_variant	88	A	gcC/gcT	-	IMPACT=LOW	STRAND=1	SYMBOL=CRYBA4	SYMBOL_SOURCE=VGNC	BIOTYPE=protein_coding	ENSP=ENSCAFP00000017377
6	chr27	17594173	-/TTTTTTTTTTTTTTTTTTTTTTTTTTTAA	ENSCAFG00000010789	ENSCAFT00000017163.2	Transcript	frameshift_variant	475-476	-/LKKKKKKKKX	-/TTAAAAAAAAAAAAAAAAAAAAAAAAAAA	-	IMPACT=HIGH	STRAND=-1	BIOTYPE=protein_coding	ENSP=ENSCAFP00000038865
6	chr31	27089413	T/G	ENSCAFG00000008892	ENSCAFT00000014113.4	Transcript	missense_variant	2149	S/R	Agc/Cgc	-	IMPACT=MODERATE	STRAND=-1	SYMBOL=URB1	SYMBOL_SOURCE=VGNC	BIOTYPE=protein_coding	ENSP=ENSCAFP00000013055	SIFT=tolerated(0.45)
6	chr31	27089415	T/G	ENSCAFG00000008892	ENSCAFT00000014113.4	Transcript	missense_variant	2148	D/A	gAc/gCc	-	IMPACT=MODERATE	STRAND=-1	SYMBOL=URB1	SYMBOL_SOURCE=VGNC	BIOTYPE=protein_coding	ENSP=ENSCAFP00000013055	SIFT=deleterious(0.01)
6	chr6	16810055	C/T	ENSCAFG00000016881	ENSCAFT00000064678.1	Transcript	missense_variant	1105	M/I	atG/atA	-	IMPACT=MODERATE	STRAND=-1	SYMBOL=ITGAM	SYMBOL_SOURCE=VGNC	BIOTYPE=protein_coding	ENSP=ENSCAFP00000056516
6	chr6	17241234	GGAGGAGGT/-	ENSCAFG00000016758	ENSCAFT00000026533.5	Transcript	inframe_deletion,splice_region_variant	339-341	TSS/-	ACCTCCTCC/-	rs852593220	IMPACT=MODERATE	STRAND=-1	SYMBOL=SETD1A	SYMBOL_SOURCE=VGNC	BIOTYPE=protein_coding	ENSP=ENSCAFP00000024640
53	chr1	113286055	G/A	ENSCAFG00000043720	ENSCAFT00000084119.1	Transcript	missense_variant	49	E/K	Gag/Aag	-	IMPACT=MODERATE	STRAND=1	BIOTYPE=protein_coding	ENSP=ENSCAFP00000066635	SIFT=tolerated(1)
53	chr10	820118	A/C	ENSCAFG00000000134	ENSCAFT00000000217.4	Transcript	missense_variant	290	Y/S	tAt/tCt	-	IMPACT=MODERATE	STRAND=1	SYMBOL=RBMS2	SYMBOL_SOURCE=VGNC	BIOTYPE=protein_coding	ENSP=ENSCAFP00000000195	SIFT=deleterious(0.01)
53	chr10	9663470	T/A	ENSCAFG00000000397	ENSCAFT00000000639.5	Transcript	synonymous_variant	108	A	gcT/gcA	-	IMPACT=LOW	STRAND=1	SYMBOL=CAND1	SYMBOL_SOURCE=VGNC	BIOTYPE=protein_coding	ENSP=ENSCAFP00000000584
53	chr10	51981039	A/C	ENSCAFG00000002712	ENSCAFT00000048777.2	Transcript	missense_variant	45	V/G	gTg/gGg	-	IMPACT=MODERATE	STRAND=-1	SYMBOL=NRXN1	SYMBOL_SOURCE=HGNC	HGNC_ID=NRXN1	BIOTYPE=protein_coding	ENSP=ENSCAFP00000042004	SIFT=tolerated_low_confidence(0.54)
53	chr11	9228518	A/T	ENSCAFG00000029289	ENSCAFT00000044375.2	Transcript	missense_variant	313	N/Y	Aat/Tat	-	IMPACT=MODERATE	STRAND=1	BIOTYPE=protein_coding	ENSP=ENSCAFP00000062744	SIFT=deleterious_low_confidence(0.01)
53	chr11	9598578	T/C	ENSCAFG00000029994	ENSCAFT00000062553.1	Transcript	synonymous_variant	431	P	ccT/ccC	-	IMPACT=LOW	STRAND=1	BIOTYPE=protein_coding	ENSP=ENSCAFP00000051237
53	chr13	49043418	G/A	ENSCAFG00000002254	ENSCAFT00000003537.5	Transcript	missense_variant	163	C/Y	tGc/tAc	-	IMPACT=MODERATE	STRAND=1	SYMBOL=REST	SYMBOL_SOURCE=VGNC	BIOTYPE=protein_coding	ENSP=ENSCAFP00000003276	SIFT=deleterious(0)
53	chr14	31466	C/T	ENSCAFG00000006267	ENSCAFT00000010153.4	Transcript	missense_variant	171	A/V	gCt/gTt	-	IMPACT=MODERATE	STRAND=1	BIOTYPE=protein_coding	ENSP=ENSCAFP00000009418	SIFT=tolerated_low_confidence(0.95)
53	chr17	31045947	G/T	ENSCAFG00000006340	ENSCAFT00000010257.3	Transcript	stop_gained	530	Y/*	taC/taA	-	IMPACT=HIGH	STRAND=-1	SYMBOL=SOS1	SYMBOL_SOURCE=VGNC	BIOTYPE=protein_coding	ENSP=ENSCAFP00000009512
53	chr17	60356875	C/T	ENSCAFG00000012605	ENSCAFT00000020030.4	Transcript	synonymous_variant	827	A	gcC/gcT	-	IMPACT=LOW	STRAND=1	SYMBOL=ZNF687	SYMBOL_SOURCE=VGNC	BIOTYPE=protein_coding	ENSP=ENSCAFP00000018579
53	chr17	61135535	C/T	ENSCAFG00000012978	ENSCAFT00000020605.5	Transcript	synonymous_variant	197	E	gaG/gaA	-	IMPACT=LOW	STRAND=-1	SYMBOL=RPTN	SYMBOL_SOURCE=VGNC	BIOTYPE=protein_coding	ENSP=ENSCAFP00000019123
53	chr18	53978288	A/C	ENSCAFG00000015710	ENSCAFT00000046195.2	Transcript	synonymous_variant	18	G	ggA/ggC	-	IMPACT=LOW	STRAND=1	SYMBOL=UBXN1	SYMBOL_SOURCE=VGNC	BIOTYPE=protein_coding	ENSP=ENSCAFP00000037281
53	chr19	42642856	A/C	ENSCAFG00000005403	ENSCAFT00000008728.4	Transcript	synonymous_variant	4408	P	ccT/ccG	-	IMPACT=LOW	STRAND=-1	SYMBOL=LRP1B	SYMBOL_SOURCE=VGNC	BIOTYPE=protein_coding	ENSP=ENSCAFP00000008094
53	chr2	14872489	C/T	ENSCAFG00000004076	ENSCAFT00000006549.4	Transcript	synonymous_variant	821	D	gaC/gaT	-	IMPACT=LOW	STRAND=1	SYMBOL=KIF5B	SYMBOL_SOURCE=VGNC	BIOTYPE=protein_coding	ENSP=ENSCAFP00000006062
53	chr20	37397125	A/C	ENSCAFG00000009717	ENSCAFT00000015444.4	Transcript	synonymous_variant	1751	V	gtT/gtG	-	IMPACT=LOW	STRAND=-1	SYMBOL=DNAH1	SYMBOL_SOURCE=VGNC	BIOTYPE=protein_coding	ENSP=ENSCAFP00000014288
53	chr20	52279668	A/C	ENSCAFG00000018211	ENSCAFT00000028939.5	Transcript	splice_region_variant,synonymous_variant	1371	S	tcA/tcC	-	IMPACT=LOW	STRAND=1	BIOTYPE=protein_coding	ENSP=ENSCAFP00000026917
53	chr21	26866879	C/T	ENSCAFG00000046859	ENSCAFT00000009833.4	Transcript	missense_variant	249	A/V	gCc/gTc	-	IMPACT=MODERATE	STRAND=1	BIOTYPE=protein_coding	ENSP=ENSCAFP00000009129	SIFT=tolerated(1)
53	chr21	27523186	G/A	ENSCAFG00000029246	ENSCAFT00000048095.1	Transcript	synonymous_variant	152	A	gcG/gcA	-	IMPACT=LOW	STRAND=1	BIOTYPE=protein_coding	ENSP=ENSCAFP00000042478
53	chr21	28026502	T/C	ENSCAFG00000041358	ENSCAFT00000071737.1	Transcript	synonymous_variant	248	I	atT/atC	-	IMPACT=LOW	STRAND=1	SYMBOL=COR52A16	SYMBOL_SOURCE=EntrezGene	BIOTYPE=protein_coding	ENSP=ENSCAFP00000044997
53	chr25	11651189	G/C	ENSCAFG00000006716	ENSCAFT00000065386.1	Transcript	missense_variant	676	C/S	tGc/tCc	-	IMPACT=MODERATE	STRAND=1	SYMBOL=FLT3	SYMBOL_SOURCE=VGNC	BIOTYPE=protein_coding	ENSP=ENSCAFP00000051387	SIFT=deleterious(0.01)
53	chr25	24141368	T/C	ENSCAFG00000007858	ENSCAFT00000012546.5	Transcript	missense_variant	229	K/R	aAa/aGa	-	IMPACT=MODERATE	STRAND=-1	SYMBOL=HAND2	SYMBOL_SOURCE=VGNC	BIOTYPE=protein_coding	ENSP=ENSCAFP00000011616	SIFT=deleterious_low_confidence(0.03)
53	chr27	2320380	G/T	ENSCAFG00000007322	ENSCAFT00000011579.4	Transcript	missense_variant	114	G/C	Ggt/Tgt	-	IMPACT=MODERATE	STRAND=1	SYMBOL=KRT3	SYMBOL_SOURCE=VGNC	BIOTYPE=protein_coding	ENSP=ENSCAFP00000010729	SIFT=tolerated(0.2)
53	chr27	45431242	T/A	ENSCAFG00000016211	ENSCAFT00000076285.1	Transcript	missense_variant	1705	T/S	Acg/Tcg	rs851947238	IMPACT=MODERATE	STRAND=-1	SYMBOL=MICAL3	SYMBOL_SOURCE=VGNC	BIOTYPE=protein_coding	ENSP=ENSCAFP00000048476	SIFT=tolerated_low_confidence(0.16)
53	chr27	45432158	A/G	ENSCAFG00000016211	ENSCAFT00000076285.1	Transcript	synonymous_variant	1399	P	ccT/ccC	rs851322677	IMPACT=LOW	STRAND=-1	SYMBOL=MICAL3	SYMBOL_SOURCE=VGNC	BIOTYPE=protein_coding	ENSP=ENSCAFP00000048476
53	chr3	31546153	C/T	ENSCAFG00000023611	ENSCAFT00000036409.2	Transcript	missense_variant	27	A/V	gCc/gTc	rs852307816	IMPACT=MODERATE	STRAND=1	SYMBOL=COR6C40	SYMBOL_SOURCE=EntrezGene	BIOTYPE=protein_coding	ENSP=ENSCAFP00000031783	SIFT=tolerated_low_confidence(0.5)
53	chr3	63647174	G/A	ENSCAFG00000015135	ENSCAFT00000093701.1	Transcript	synonymous_variant	57	E	gaG/gaA	-	IMPACT=LOW	STRAND=1	SYMBOL=LDB2	SYMBOL_SOURCE=VGNC	BIOTYPE=protein_coding	ENSP=ENSCAFP00000046020
53	chr3	73543623	G/A	ENSCAFG00000024010	ENSCAFT00000037196.2	Transcript	missense_variant	428	D/N	Gat/Aat	-	IMPACT=MODERATE	STRAND=1	SYMBOL=TLR1	SYMBOL_SOURCE=VGNC	BIOTYPE=protein_coding	ENSP=ENSCAFP00000032660	SIFT=tolerated(1)
53	chr30	37796799	A/T	ENSCAFG00000017937	ENSCAFT00000061421.1	Transcript	missense_variant	14	S/T	Tca/Aca	-	IMPACT=MODERATE	STRAND=-1	SYMBOL=CYP1A1	SYMBOL_SOURCE=VGNC	BIOTYPE=protein_coding	ENSP=ENSCAFP00000065547	SIFT=tolerated(1)
53	chr33	25776067	A/T	ENSCAFG00000011970	ENSCAFT00000074037.1	Transcript	missense_variant	206	D/V	gAt/gTt	-	IMPACT=MODERATE	STRAND=1	SYMBOL=PARP14	SYMBOL_SOURCE=VGNC	BIOTYPE=protein_coding	ENSP=ENSCAFP00000052649	SIFT=tolerated(0.16)
53	chr33	26745458	G/A	ENSCAFG00000012119	ENSCAFT00000085465.1	Transcript	synonymous_variant	1106	P	ccC/ccT	-	IMPACT=LOW	STRAND=-1	SYMBOL=MYLK	SYMBOL_SOURCE=VGNC	BIOTYPE=protein_coding	ENSP=ENSCAFP00000059142
53	chr33	29089226	T/C	ENSCAFG00000041788	ENSCAFT00000065313.1	Transcript	missense_variant	250	E/G	gAg/gGg	-	IMPACT=MODERATE	STRAND=-1	BIOTYPE=protein_coding	ENSP=ENSCAFP00000061801	SIFT=tolerated(0.1)
53	chr34	12660730	T/C	ENSCAFG00000011212	ENSCAFT00000080543.1	Transcript	missense_variant	420	C/R	Tgt/Cgt	-	IMPACT=MODERATE	STRAND=1	SYMBOL=PIK3CA	SYMBOL_SOURCE=VGNC	BIOTYPE=protein_coding	ENSP=ENSCAFP00000048355	SIFT=tolerated(0.21)
53	chr34	19285885	-/CATGGACACCCTCCTCATGGACCCCCTCCCCATGGACCCCCTCCCCATGAACACCATCCCCATGGACACCCTCCT	ENSCAFG00000013599	ENSCAFT00000021548.4	Transcript	inframe_insertion	359-360	-/HGHPPHGPPPHGPPPHEHHPHGHPP	-/CATGGACACCCTCCTCATGGACCCCCTCCCCATGGACCCCCTCCCCATGAACACCATCCCCATGGACACCCTCCT	-	IMPACT=MODERATE	STRAND=1	SYMBOL=HRG	SYMBOL_SOURCE=VGNC	BIOTYPE=protein_coding	ENSP=ENSCAFP00000020009
53	chr35	22560826	C/T	ENSCAFG00000010366	ENSCAFT00000059785.1	Transcript	missense_variant	22	R/W	Cgg/Tgg	-	IMPACT=MODERATE	STRAND=1	SYMBOL=ALDH5A1	SYMBOL_SOURCE=VGNC	BIOTYPE=protein_coding	ENSP=ENSCAFP00000062405
53	chr37	7011863	G/T	ENSCAFG00000010865	ENSCAFT00000017296.4	Transcript	synonymous_variant	420	R	Cga/Aga	-	IMPACT=LOW	STRAND=-1	BIOTYPE=protein_coding	ENSP=ENSCAFP00000016007
53	chr4	37504034	G/T	ENSCAFG00000016719	ENSCAFT00000084038.1	Transcript	synonymous_variant	178	R	Cgg/Agg	-	IMPACT=LOW	STRAND=-1	SYMBOL=SFXN1	SYMBOL_SOURCE=VGNC	BIOTYPE=protein_coding	ENSP=ENSCAFP00000064851
53	chr5	8957147	C/A	ENSCAFG00000010898	ENSCAFT00000017324.4	Transcript	missense_variant	66	R/L	cGt/cTt	-	IMPACT=MODERATE	STRAND=-1	SYMBOL=EI24	SYMBOL_SOURCE=VGNC	BIOTYPE=protein_coding	ENSP=ENSCAFP00000016035	SIFT=deleterious(0.01)
53	chr5	11293597	A/G	ENSCAFG00000011666	ENSCAFT00000018533.4	Transcript	synonymous_variant	75	G	ggA/ggG	rs850948663	IMPACT=LOW	STRAND=1	SYMBOL=HSPA8	SYMBOL_SOURCE=VGNC	BIOTYPE=protein_coding	ENSP=ENSCAFP00000017166
53	chr6	16819091	A/G	ENSCAFG00000016881	ENSCAFT00000035277.2	Transcript	missense_variant	736	I/T	aTc/aCc	-	IMPACT=MODERATE	STRAND=-1	SYMBOL=ITGAM	SYMBOL_SOURCE=VGNC	BIOTYPE=protein_coding	ENSP=ENSCAFP00000030521	SIFT=tolerated(0.62)
53	chr6	61695423	T/C	ENSCAFG00000020249	ENSCAFT00000032255.4	Transcript	missense_variant	237	I/V	Ata/Gta	rs850576649	IMPACT=MODERATE	STRAND=-1	SYMBOL=CLCA2	SYMBOL_SOURCE=VGNC	BIOTYPE=protein_coding	ENSP=ENSCAFP00000030040	SIFT=tolerated(0.17)
53	chr8	2312180	G/A	ENSCAFG00000024337	ENSCAFT00000037720.3	Transcript	missense_variant	90	R/K	aGa/aAa	-	IMPACT=MODERATE	STRAND=1	BIOTYPE=protein_coding	ENSP=ENSCAFP00000033289	SIFT=tolerated(0.47)
53	chr8	2312182	T/C	ENSCAFG00000024337	ENSCAFT00000037720.3	Transcript	missense_variant	91	S/P	Tcc/Ccc	-	IMPACT=MODERATE	STRAND=1	BIOTYPE=protein_coding	ENSP=ENSCAFP00000033289	SIFT=deleterious(0)
53	chrX	23297438	G/T	ENSCAFG00000031907	ENSCAFT00000046498.2	Transcript	missense_variant	98	N/K	aaC/aaA	-	IMPACT=MODERATE	STRAND=-1	BIOTYPE=protein_coding	ENSP=ENSCAFP00000041777	SIFT=tolerated(1)
53	chrX	91202395	T/A	ENSCAFG00000018366	ENSCAFT00000029178.4	Transcript	missense_variant	1313	T/S	Acc/Tcc	-	IMPACT=MODERATE	STRAND=-1	SYMBOL=KIAA1210	SYMBOL_SOURCE=VGNC	BIOTYPE=protein_coding	ENSP=ENSCAFP00000027134	SIFT=tolerated(0.44)
53	chrX	121797860	GTCTCATGGGTCTCGCAGGGTGGGTTGGAGCAGACCCGCTGGGTGCTGCCTGCGTTCGAGGTAGTGGCGGTGTTGGTGGTGCCC/-	ENSCAFG00000019428	ENSCAFT00000078954.1	Transcript	inframe_deletion	1316-1344	TGTTNTATTSNAGSTQRVCSNPPCETHET/T	acGGGCACCACCAACACCGCCACTACCTCGAACGCAGGCAGCACCCAGCGGGTCTGCTCCAACCCACCCTGCGAGACCCATGAGACa/aca	-	IMPACT=MODERATE	STRAND=-1	SYMBOL=HCFC1	SYMBOL_SOURCE=VGNC	BIOTYPE=protein_coding	ENSP=ENSCAFP00000050575
54	chr1	103131370	T/C	ENSCAFG00000024198	ENSCAFT00000048483.3	Transcript	missense_variant	265	C/R	Tgt/Cgt	-	IMPACT=MODERATE	STRAND=1	BIOTYPE=protein_coding	ENSP=ENSCAFP00000037923	SIFT=tolerated(0.74)
54	chr10	17022040	T/C	ENSCAFG00000000689	ENSCAFT00000001073.4	Transcript	synonymous_variant	1034	H	caT/caC	-	IMPACT=LOW	STRAND=1	SYMBOL=TUBGCP6	SYMBOL_SOURCE=VGNC	BIOTYPE=protein_coding	ENSP=ENSCAFP00000000983
54	chr16	47449022	G/A	ENSCAFG00000008123	ENSCAFT00000075147.1	Transcript	missense_variant	2230	R/C	Cgt/Tgt	-	IMPACT=MODERATE	STRAND=-1	SYMBOL=TENM3	SYMBOL_SOURCE=VGNC	BIOTYPE=protein_coding	ENSP=ENSCAFP00000057075	SIFT=deleterious(0.05)
54	chr16	55378449	G/A	ENSCAFG00000008686	ENSCAFT00000013885.4	Transcript	synonymous_variant	1567	I	atC/atT	-	IMPACT=LOW	STRAND=-1	SYMBOL=CSMD1	SYMBOL_SOURCE=VGNC	BIOTYPE=protein_coding	ENSP=ENSCAFP00000012846
54	chr17	29456992	G/A	ENSCAFG00000005980	ENSCAFT00000009704.4	Transcript	missense_variant	519	P/L	cCg/cTg	-	IMPACT=MODERATE	STRAND=-1	SYMBOL=HEATR5B	SYMBOL_SOURCE=VGNC	BIOTYPE=protein_coding	ENSP=ENSCAFP00000009007	SIFT=deleterious(0.01)
54	chr17	61194330	A/T	ENSCAFG00000046737	ENSCAFT00000050129.2	Transcript	missense_variant	496	S/T	Tcc/Acc	-	IMPACT=MODERATE	STRAND=-1	BIOTYPE=protein_coding	ENSP=ENSCAFP00000040984	SIFT=tolerated(0.12)
54	chr28	1305697	C/T	ENSCAFG00000006619	ENSCAFT00000010667.2	Transcript	synonymous_variant	147	T	acG/acA	-	IMPACT=LOW	STRAND=-1	SYMBOL=DRGX	SYMBOL_SOURCE=VGNC	BIOTYPE=protein_coding	ENSP=ENSCAFP00000009888
54	chr32	1358463	G/A	ENSCAFG00000008652	ENSCAFT00000084279.1	Transcript	missense_variant	519	A/T	Gcc/Acc	-	IMPACT=MODERATE	STRAND=1	SYMBOL=SHROOM3	SYMBOL_SOURCE=VGNC	BIOTYPE=protein_coding	ENSP=ENSCAFP00000053352	SIFT=deleterious(0)
54	chr32	33275269	G/T	ENSCAFG00000012059	ENSCAFT00000019264.4	Transcript	synonymous_variant	255	I	atC/atA	-	IMPACT=LOW	STRAND=-1	SYMBOL=CAMK2D	SYMBOL_SOURCE=VGNC	BIOTYPE=protein_coding	ENSP=ENSCAFP00000017868
54	chr34	12675674	A/G	ENSCAFG00000011212	ENSCAFT00000080543.1	Transcript	missense_variant	1047	H/R	cAt/cGt	-	IMPACT=MODERATE	STRAND=1	SYMBOL=PIK3CA	SYMBOL_SOURCE=VGNC	BIOTYPE=protein_coding	ENSP=ENSCAFP00000048355	SIFT=tolerated(0.11)
54	chr34	19678170	G/A	ENSCAFG00000013704	ENSCAFT00000021734.4	Transcript	missense_variant	171	G/S	Ggc/Agc	-	IMPACT=MODERATE	STRAND=1	SYMBOL=RTP1	SYMBOL_SOURCE=VGNC	BIOTYPE=protein_coding	ENSP=ENSCAFP00000020187	SIFT=tolerated(0.22)
54	chr35	3448444	G/A	ENSCAFG00000042390	ENSCAFT00000014870.4	Transcript	synonymous_variant	427	D	gaC/gaT	-	IMPACT=LOW	STRAND=-1	SYMBOL=TUBB2A	SYMBOL_SOURCE=HGNC	HGNC_ID=TUBB2A	BIOTYPE=protein_coding	ENSP=ENSCAFP00000013761
54	chr5	82005704	C/T	ENSCAFG00000020363	ENSCAFT00000076596.1	Transcript	missense_variant	345	R/C	Cgc/Tgc	-	IMPACT=MODERATE	STRAND=1	SYMBOL=ZDHHC1	SYMBOL_SOURCE=VGNC	BIOTYPE=protein_coding	ENSP=ENSCAFP00000055671	SIFT=deleterious(0.04)
54	chr6	16920375	G/A	ENSCAFG00000016881	ENSCAFT00000026736.4	Transcript	synonymous_variant	441	S	tcC/tcT	-	IMPACT=LOW	STRAND=-1	SYMBOL=ITGAM	SYMBOL_SOURCE=VGNC	BIOTYPE=protein_coding	ENSP=ENSCAFP00000024841
54	chrX	38909752	C/T	ENSCAFG00000014589	ENSCAFT00000074698.1	Transcript	stop_gained	571	R/*	Cga/Tga	rs851377944	IMPACT=HIGH	STRAND=1	SYMBOL=KDM6A	SYMBOL_SOURCE=VGNC	BIOTYPE=protein_coding	ENSP=ENSCAFP00000045122
54	chrX	68899404	C/T	ENSCAFG00000016013	ENSCAFT00000025400.3	Transcript	missense_variant	282	R/Q	cGg/cAg	-	IMPACT=MODERATE	STRAND=-1	BIOTYPE=protein_coding	ENSP=ENSCAFP00000063702	SIFT=tolerated(1)
55	chr10	23485736	G/T	ENSCAFG00000001013	ENSCAFT00000001559.5	Transcript	synonymous_variant	198	A	gcC/gcA	-	IMPACT=LOW	STRAND=-1	SYMBOL=SREBF2	SYMBOL_SOURCE=VGNC	BIOTYPE=protein_coding	ENSP=ENSCAFP00000001434
55	chr10	27549344	G/T	ENSCAFG00000001519	ENSCAFT00000002369.4	Transcript	synonymous_variant	353	T	acC/acA	-	IMPACT=LOW	STRAND=-1	SYMBOL=CSF2RB	SYMBOL_SOURCE=VGNC	BIOTYPE=protein_coding	ENSP=ENSCAFP00000002191
55	chr14	1341258	C/T	ENSCAFG00000030646	ENSCAFT00000042847.1	Transcript	missense_variant	260	R/H	cGc/cAc	-	IMPACT=MODERATE	STRAND=-1	BIOTYPE=protein_coding	ENSP=ENSCAFP00000040842	SIFT=tolerated(0.12)
55	chr17	61574421	C/T	ENSCAFG00000046345	ENSCAFT00000093461.1	Transcript	missense_variant	432	S/F	tCc/tTc	-	IMPACT=MODERATE	STRAND=1	SYMBOL=KPRP	SYMBOL_SOURCE=HGNC	HGNC_ID=KPRP	BIOTYPE=protein_coding	ENSP=ENSCAFP00000052894	SIFT=deleterious_low_confidence(0.01)
55	chr18	51837639	C/G	ENSCAFG00000013654	ENSCAFT00000021664.5	Transcript	missense_variant	384	C/S	tGc/tCc	-	IMPACT=MODERATE	STRAND=-1	SYMBOL=DPF2	SYMBOL_SOURCE=VGNC	BIOTYPE=protein_coding	ENSP=ENSCAFP00000020119	SIFT=tolerated(1)
55	chr2	56342720	-/CC	ENSCAFG00000008212	ENSCAFT00000081455.1	Transcript	frameshift_variant,splice_region_variant	126	S/SX	tcc/tCCcc	-	IMPACT=HIGH	STRAND=1	SYMBOL=BTF3	SYMBOL_SOURCE=VGNC	BIOTYPE=protein_coding	ENSP=ENSCAFP00000045460
55	chr21	24995999	A/C	ENSCAFG00000005630	ENSCAFT00000009052.4	Transcript	missense_variant	19	D/E	gaT/gaG	-	IMPACT=MODERATE	STRAND=-1	SYMBOL=P2RY2	SYMBOL_SOURCE=VGNC	BIOTYPE=protein_coding	ENSP=ENSCAFP00000008396	SIFT=tolerated(0.36)
55	chr21	48556676	C/T	ENSCAFG00000010218	ENSCAFT00000016245.4	Transcript	synonymous_variant	279	T	acG/acA	-	IMPACT=LOW	STRAND=-1	SYMBOL=KIF18A	SYMBOL_SOURCE=VGNC	BIOTYPE=protein_coding	ENSP=ENSCAFP00000015029
55	chr24	46577371	T/A	ENSCAFG00000012720	ENSCAFT00000020165.4	Transcript	missense_variant	150	L/Q	cTg/cAg	-	IMPACT=MODERATE	STRAND=1	SYMBOL=NTSR1	SYMBOL_SOURCE=VGNC	BIOTYPE=protein_coding	ENSP=ENSCAFP00000018703	SIFT=deleterious(0)
55	chr30	37232489	-/C	ENSCAFG00000025384	ENSCAFT00000090150.1	Transcript	frameshift_variant	2023-06-07	-/X	-/C	-	IMPACT=HIGH	STRAND=1	SYMBOL=PML	SYMBOL_SOURCE=HGNC	HGNC_ID=PML	BIOTYPE=protein_coding	ENSP=ENSCAFP00000049416
55	chr34	11982575	G/A	ENSCAFG00000029782	ENSCAFT00000045302.2	Transcript	missense_variant	454	A/V	gCc/gTc	-	IMPACT=MODERATE	STRAND=-1	SYMBOL=LRRC14B	SYMBOL_SOURCE=VGNC	BIOTYPE=protein_coding	ENSP=ENSCAFP00000036780	SIFT=tolerated(0.14)
55	chr35	22499958	T/C	ENSCAFG00000010284	ENSCAFT00000016380.4	Transcript	missense_variant	727	S/G	Agc/Ggc	-	IMPACT=MODERATE	STRAND=-1	SYMBOL=GPLD1	SYMBOL_SOURCE=VGNC	BIOTYPE=protein_coding	ENSP=ENSCAFP00000015152	SIFT=deleterious(0.01)
55	chr4	58881895	T/G	ENSCAFG00000018203	ENSCAFT00000028924.4	Transcript	missense_variant	273	T/P	Acc/Ccc	-	IMPACT=MODERATE	STRAND=-1	SYMBOL=SLC6A7	SYMBOL_SOURCE=VGNC	BIOTYPE=protein_coding	ENSP=ENSCAFP00000026902	SIFT=deleterious(0)
55	chr5	60041636	A/T	ENSCAFG00000019545	ENSCAFT00000067586.1	Transcript	missense_variant	1355	D/E	gaT/gaA	-	IMPACT=MODERATE	STRAND=-1	SYMBOL=CHD5	SYMBOL_SOURCE=VGNC	BIOTYPE=protein_coding	ENSP=ENSCAFP00000053537	SIFT=deleterious(0.01)
55	chr6	16920375	G/A	ENSCAFG00000016881	ENSCAFT00000026736.4	Transcript	synonymous_variant	441	S	tcC/tcT	-	IMPACT=LOW	STRAND=-1	SYMBOL=ITGAM	SYMBOL_SOURCE=VGNC	BIOTYPE=protein_coding	ENSP=ENSCAFP00000024841
55	chr6	18167033	A/C	ENSCAFG00000017110	ENSCAFT00000076797.1	Transcript	missense_variant	359	M/L	Atg/Ctg	-	IMPACT=MODERATE	STRAND=1	SYMBOL=CORO1A	SYMBOL_SOURCE=VGNC	BIOTYPE=protein_coding	ENSP=ENSCAFP00000053109	SIFT=deleterious(0.01)
55	chr6	25887876	C/T	ENSCAFG00000018127	ENSCAFT00000043816.3	Transcript	missense_variant	360	S/F	tCt/tTt	-	IMPACT=MODERATE	STRAND=1	SYMBOL=TMC7	SYMBOL_SOURCE=VGNC	BIOTYPE=protein_coding	ENSP=ENSCAFP00000042789	SIFT=tolerated(0.17)
55	chr7	6100071	C/T	ENSCAFG00000011518	ENSCAFT00000080982.1	Transcript	missense_variant	362	R/K	aGg/aAg	-	IMPACT=MODERATE	STRAND=-1	SYMBOL=FCAMR	SYMBOL_SOURCE=VGNC	BIOTYPE=protein_coding	ENSP=ENSCAFP00000065144	SIFT=tolerated(0.26)
55	chr7	29045658	A/G	ENSCAFG00000015215	ENSCAFT00000024154.4	Transcript	synonymous_variant	1191	T	acA/acG	-	IMPACT=LOW	STRAND=1	SYMBOL=F5	SYMBOL_SOURCE=VGNC	BIOTYPE=protein_coding	ENSP=ENSCAFP00000022424
55	chr9	33412015	G/C	ENSCAFG00000017563	ENSCAFT00000027837.2	Transcript	missense_variant	146	P/A	Cca/Gca	-	IMPACT=MODERATE	STRAND=-1	BIOTYPE=protein_coding	ENSP=ENSCAFP00000037542	SIFT=tolerated_low_confidence(1)
7	chr1	66600680	G/A	ENSCAFG00000001101	ENSCAFT00000073741.1	Transcript	missense_variant	1514	R/W	Cgg/Tgg	-	IMPACT=MODERATE	STRAND=-1	SYMBOL=PTPRK	SYMBOL_SOURCE=VGNC	BIOTYPE=protein_coding	ENSP=ENSCAFP00000063874	SIFT=tolerated(0.09)
7	chr11	12887954	G/A	ENSCAFG00000000534	ENSCAFT00000043218.3	Transcript	synonymous_variant	366	P	ccG/ccA	-	IMPACT=LOW	STRAND=1	SYMBOL=SNX24	SYMBOL_SOURCE=VGNC	BIOTYPE=protein_coding	ENSP=ENSCAFP00000042413
7	chr12	1573052	C/T	ENSCAFG00000000774	ENSCAFT00000001208.4	Transcript	missense_variant	145	R/C	Cgt/Tgt	-	IMPACT=MODERATE	STRAND=1	SYMBOL=RNF5	SYMBOL_SOURCE=VGNC	BIOTYPE=protein_coding	ENSP=ENSCAFP00000001106	SIFT=tolerated(0.12)
7	chr12	7803248	T/G	ENSCAFG00000001518	ENSCAFT00000049946.2	Transcript	missense_variant	2359	S/R	agT/agG	-	IMPACT=MODERATE	STRAND=1	SYMBOL=DNAH8	SYMBOL_SOURCE=VGNC	BIOTYPE=protein_coding	ENSP=ENSCAFP00000041848	SIFT=deleterious(0)
7	chr12	16857000	T/C	ENSCAFG00000002106	ENSCAFT00000003327.4	Transcript	missense_variant	260	L/P	cTa/cCa	-	IMPACT=MODERATE	STRAND=1	BIOTYPE=protein_coding	ENSP=ENSCAFP00000037577	SIFT=deleterious(0)
7	chr13	29525372	G/A	ENSCAFG00000001131	ENSCAFT00000089152.1	Transcript	missense_variant	26	R/C	Cgt/Tgt	-	IMPACT=MODERATE	STRAND=-1	SYMBOL=SLA	SYMBOL_SOURCE=VGNC	BIOTYPE=protein_coding	ENSP=ENSCAFP00000049059	SIFT=tolerated_low_confidence(0.19)
7	chr15	5545214	G/T	ENSCAFG00000003333	ENSCAFT00000048003.3	Transcript	missense_variant	782	A/S	Gcc/Tcc	-	IMPACT=MODERATE	STRAND=1	SYMBOL=GRIK3	SYMBOL_SOURCE=VGNC	BIOTYPE=protein_coding	ENSP=ENSCAFP00000036768	SIFT=tolerated(0.1)
7	chr16	7170672	T/A	ENSCAFG00000003841	ENSCAFT00000006194.4	Transcript	missense_variant	574	K/M	aAg/aTg	-	IMPACT=MODERATE	STRAND=-1	SYMBOL=MGAM	SYMBOL_SOURCE=VGNC	BIOTYPE=protein_coding	ENSP=ENSCAFP00000005737	SIFT=deleterious(0.01)
7	chr17	61318948	G/A	ENSCAFG00000030938	ENSCAFT00000049887.2	Transcript	missense_variant	754	S/L	tCa/tTa	-	IMPACT=MODERATE	STRAND=-1	BIOTYPE=protein_coding	ENSP=ENSCAFP00000038503	SIFT=tolerated_low_confidence(0.09)
7	chr18	22512260	T/C	ENSCAFG00000006264	ENSCAFT00000010157.4	Transcript	missense_variant	3422	T/A	Aca/Gca	-	IMPACT=MODERATE	STRAND=-1	SYMBOL=PCLO	SYMBOL_SOURCE=VGNC	BIOTYPE=protein_coding	ENSP=ENSCAFP00000009423	SIFT=deleterious(0.02)
7	chr2	75595616	G/T	ENSCAFG00000049404	ENSCAFT00000079134.1	Transcript	missense_variant	220	G/V	gGc/gTc	-	IMPACT=MODERATE	STRAND=1	SYMBOL=SRSF10	SYMBOL_SOURCE=HGNC	HGNC_ID=SRSF10	BIOTYPE=protein_coding	ENSP=ENSCAFP00000063833	SIFT=deleterious_low_confidence(0)
7	chr2	81554662	A/C	ENSCAFG00000016011	ENSCAFT00000025418.4	Transcript	missense_variant	792	K/T	aAg/aCg	-	IMPACT=MODERATE	STRAND=1	SYMBOL=EPHA2	SYMBOL_SOURCE=VGNC	BIOTYPE=protein_coding	ENSP=ENSCAFP00000023602	SIFT=tolerated(0.08)
7	chr20	50733142	G/T	ENSCAFG00000017800	ENSCAFT00000083309.1	Transcript	stop_gained	144	E/*	Gag/Tag	-	IMPACT=HIGH	STRAND=1	SYMBOL=CDC37	SYMBOL_SOURCE=VGNC	BIOTYPE=protein_coding	ENSP=ENSCAFP00000057351
7	chr20	51791518	T/G	ENSCAFG00000018129	ENSCAFT00000028813.4	Transcript	stop_gained	487	L/*	tTa/tGa	-	IMPACT=HIGH	STRAND=1	BIOTYPE=protein_coding	ENSP=ENSCAFP00000026796
7	chr23	46012636	C/T	ENSCAFG00000008537	ENSCAFT00000013542.4	Transcript	missense_variant	533	S/N	aGt/aAt	-	IMPACT=MODERATE	STRAND=-1	SYMBOL=IGSF10	SYMBOL_SOURCE=VGNC	BIOTYPE=protein_coding	ENSP=ENSCAFP00000012532	SIFT=tolerated(0.39)
7	chr24	30238813	T/A	ENSCAFG00000009280	ENSCAFT00000068588.1	Transcript	missense_variant	641	K/M	aAg/aTg	-	IMPACT=MODERATE	STRAND=-1	SYMBOL=PTPRT	SYMBOL_SOURCE=VGNC	BIOTYPE=protein_coding	ENSP=ENSCAFP00000057059	SIFT=deleterious(0)
7	chr25	4618848	G/A	ENSCAFG00000006231	ENSCAFT00000061826.1	Transcript	missense_variant	264	R/H	cGt/cAt	-	IMPACT=MODERATE	STRAND=1	SYMBOL=DCLK1	SYMBOL_SOURCE=VGNC	BIOTYPE=protein_coding	ENSP=ENSCAFP00000065669	SIFT=deleterious(0.02)
7	chr27	26037348	T/C	ENSCAFG00000024414	ENSCAFT00000019499.4	Transcript	synonymous_variant	519	T	acT/acC	-	IMPACT=LOW	STRAND=1	BIOTYPE=protein_coding	ENSP=ENSCAFP00000018087
7	chr31	29909745	G/A	ENSCAFG00000009559	ENSCAFT00000045558.3	Transcript	synonymous_variant	223	D	gaC/gaT	-	IMPACT=LOW	STRAND=-1	SYMBOL=RCAN1	SYMBOL_SOURCE=VGNC	BIOTYPE=protein_coding	ENSP=ENSCAFP00000036701
7	chr33	29089226	T/C	ENSCAFG00000041788	ENSCAFT00000065313.1	Transcript	missense_variant	250	E/G	gAg/gGg	-	IMPACT=MODERATE	STRAND=-1	BIOTYPE=protein_coding	ENSP=ENSCAFP00000061801	SIFT=tolerated(0.1)
7	chr4	43468203	T/A	ENSCAFG00000017137	ENSCAFT00000077072.1	Transcript	missense_variant	1905	Q/L	cAg/cTg	-	IMPACT=MODERATE	STRAND=-1	SYMBOL=TENM2	SYMBOL_SOURCE=VGNC	BIOTYPE=protein_coding	ENSP=ENSCAFP00000058076	SIFT=deleterious(0)
7	chr4	49577979	A/C	ENSCAFG00000017251	ENSCAFT00000061688.1	Transcript	missense_variant	482	T/P	Act/Cct	-	IMPACT=MODERATE	STRAND=1	SYMBOL=GABRB2	SYMBOL_SOURCE=VGNC	BIOTYPE=protein_coding	ENSP=ENSCAFP00000054041	SIFT=tolerated(0.11)
7	chr6	9540697	G/T	ENSCAFG00000028916	ENSCAFT00000045211.2	Transcript	missense_variant	237	Q/K	Cag/Aag	-	IMPACT=MODERATE	STRAND=-1	SYMBOL=ZSCAN21	SYMBOL_SOURCE=VGNC	BIOTYPE=protein_coding	ENSP=ENSCAFP00000036546	SIFT=tolerated(0.22)
7	chr6	9804992	T/C	ENSCAFG00000014877	ENSCAFT00000074667.1	Transcript	synonymous_variant	93	V	gtA/gtG	-	IMPACT=LOW	STRAND=-1	SYMBOL=CYP3A26	SYMBOL_SOURCE=EntrezGene	BIOTYPE=protein_coding	ENSP=ENSCAFP00000055117
7	chr6	52154203	-/AAAATGCAAC	ENSCAFG00000020062	ENSCAFT00000031930.4	Transcript	frameshift_variant	428	L/LKCNX	cta/ctAAAATGCAACa	-	IMPACT=HIGH	STRAND=1	SYMBOL=DPYD	SYMBOL_SOURCE=VGNC	BIOTYPE=protein_coding	ENSP=ENSCAFP00000029730
7	chr6	61750634	T/C	ENSCAFG00000020256	ENSCAFT00000032269.5	Transcript	synonymous_variant	534	L	ctT/ctC	-	IMPACT=LOW	STRAND=1	SYMBOL=ODF2L	SYMBOL_SOURCE=VGNC	BIOTYPE=protein_coding	ENSP=ENSCAFP00000030052
7	chr6	61750636	A/G	ENSCAFG00000020256	ENSCAFT00000032269.5	Transcript	missense_variant	535	K/R	aAg/aGg	-	IMPACT=MODERATE	STRAND=1	SYMBOL=ODF2L	SYMBOL_SOURCE=VGNC	BIOTYPE=protein_coding	ENSP=ENSCAFP00000030052	SIFT=deleterious(0.04)
7	chr8	72544332	-/T	ENSCAFG00000018401	ENSCAFT00000029230.5	Transcript	frameshift_variant	290-291	-/X	-/A	-	IMPACT=HIGH	STRAND=-1	SYMBOL=JAG2	SYMBOL_SOURCE=VGNC	BIOTYPE=protein_coding	ENSP=ENSCAFP00000027180
7	chr9	39083116	C/A	ENSCAFG00000018352	ENSCAFT00000069398.1	Transcript	missense_variant	104	T/N	aCc/aAc	-	IMPACT=MODERATE	STRAND=1	SYMBOL=ASIC2	SYMBOL_SOURCE=VGNC	BIOTYPE=protein_coding	ENSP=ENSCAFP00000055673	SIFT=tolerated(0.2)
7	chr9	56268749	T/C	ENSCAFG00000020156	ENSCAFT00000086541.1	Transcript	splice_region_variant,synonymous_variant	183	E	gaA/gaG	-	IMPACT=LOW	STRAND=-1	SYMBOL=RALGPS1	SYMBOL_SOURCE=VGNC	BIOTYPE=protein_coding	ENSP=ENSCAFP00000056650
7	chrX	106031660	A/C	ENSCAFG00000018914	ENSCAFT00000066091.1	Transcript	missense_variant	360	E/A	gAa/gCa	-	IMPACT=MODERATE	STRAND=1	SYMBOL=INTS6L	SYMBOL_SOURCE=VGNC	BIOTYPE=protein_coding	ENSP=ENSCAFP00000048205	SIFT=deleterious(0.03)
8	chr12	59590915	T/C	ENSCAFG00000003580	ENSCAFT00000005767.4	Transcript	synonymous_variant	78	Y	taT/taC	-	IMPACT=LOW	STRAND=1	SYMBOL=GRIK2	SYMBOL_SOURCE=VGNC	BIOTYPE=protein_coding	ENSP=ENSCAFP00000005339
8	chr15	34413014	A/G	ENSCAFG00000006200	ENSCAFT00000010032.6	Transcript	synonymous_variant	1520	E	gaA/gaG	-	IMPACT=LOW	STRAND=1	SYMBOL=PLXNC1	SYMBOL_SOURCE=VGNC	BIOTYPE=protein_coding	ENSP=ENSCAFP00000009304
8	chr18	50785714	A/G	ENSCAFG00000012434	ENSCAFT00000019742.4	Transcript	missense_variant	377	I/V	Atc/Gtc	-	IMPACT=MODERATE	STRAND=1	SYMBOL=CTSF	SYMBOL_SOURCE=VGNC	BIOTYPE=protein_coding	ENSP=ENSCAFP00000018312	SIFT=tolerated(0.12)
8	chr23	7888826	TTCATGG/-	ENSCAFG00000004948	ENSCAFT00000093640.1	Transcript	frameshift_variant	1696-1698	LHG/X	cTTCATGGc/cc	-	IMPACT=HIGH	STRAND=1	SYMBOL=DLEC1	SYMBOL_SOURCE=VGNC	BIOTYPE=protein_coding	ENSP=ENSCAFP00000057945
8	chr27	38469223	T/C	ENSCAFG00000015077	ENSCAFT00000023939.4	Transcript	synonymous_variant	269	K	aaA/aaG	rs851270857	IMPACT=LOW	STRAND=-1	SYMBOL=GAPDH	SYMBOL_SOURCE=EntrezGene	BIOTYPE=protein_coding	ENSP=ENSCAFP00000022224
8	chr30	36979284	C/T	ENSCAFG00000017820	ENSCAFT00000077759.1	Transcript	synonymous_variant	230	A	gcC/gcT	rs8530106	IMPACT=LOW	STRAND=1	SYMBOL=CD276	SYMBOL_SOURCE=VGNC	BIOTYPE=protein_coding	ENSP=ENSCAFP00000053724
8	chr8	27004620	A/C	ENSCAFG00000014460	ENSCAFT00000039358.3	Transcript	synonymous_variant	172	S	tcA/tcC	-	IMPACT=LOW	STRAND=1	SYMBOL=ATL1	SYMBOL_SOURCE=VGNC	BIOTYPE=protein_coding	ENSP=ENSCAFP00000035204
8	chrX	61853779	T/A	ENSCAFG00000017299	ENSCAFT00000027401.2	Transcript	missense_variant	296	Y/N	Tat/Aat	-	IMPACT=MODERATE	STRAND=1	SYMBOL=TENT5D	SYMBOL_SOURCE=VGNC	BIOTYPE=protein_coding	ENSP=ENSCAFP00000025481	SIFT=deleterious(0)
9	chr10	46406594	T/A	ENSCAFG00000002527	ENSCAFT00000003988.4	Transcript	synonymous_variant	476	T	acA/acT	-	IMPACT=LOW	STRAND=-1	SYMBOL=LRPPRC	SYMBOL_SOURCE=VGNC	BIOTYPE=protein_coding	ENSP=ENSCAFP00000003683
9	chr12	500753	A/G	ENSCAFG00000000442	ENSCAFT00000000700.5	Transcript	missense_variant	1231	I/T	aTc/aCc	-	IMPACT=MODERATE	STRAND=-1	SYMBOL=MDC1	SYMBOL_SOURCE=VGNC	BIOTYPE=protein_coding	ENSP=ENSCAFP00000000644	SIFT=tolerated(1)
9	chr17	12991845	G/A	ENSCAFG00000032432	ENSCAFT00000046579.3	Transcript	missense_variant	1136	L/F	Ctt/Ttt	-	IMPACT=MODERATE	STRAND=-1	SYMBOL=RAD51AP2	SYMBOL_SOURCE=HGNC	HGNC_ID=RAD51AP2	BIOTYPE=protein_coding	ENSP=ENSCAFP00000037545	SIFT=deleterious(0)
9	chr18	12722771	C/A	ENSCAFG00000003837	ENSCAFT00000006177.3	Transcript	missense_variant	80	C/F	tGc/tTc	-	IMPACT=MODERATE	STRAND=-1	SYMBOL=DLD	SYMBOL_SOURCE=VGNC	BIOTYPE=protein_coding	ENSP=ENSCAFP00000005721	SIFT=deleterious(0)
9	chr19	15240261	G/T	ENSCAFG00000003962	ENSCAFT00000006363.5	Transcript	synonymous_variant	1902	R	Cga/Aga	-	IMPACT=LOW	STRAND=-1	SYMBOL=FAT4	SYMBOL_SOURCE=VGNC	BIOTYPE=protein_coding	ENSP=ENSCAFP00000005893
9	chr2	81456559	G/T	ENSCAFG00000031747	ENSCAFT00000088387.1	Transcript	synonymous_variant	628	V	gtG/gtT	-	IMPACT=LOW	STRAND=1	SYMBOL=FBXO42	SYMBOL_SOURCE=VGNC	BIOTYPE=protein_coding	ENSP=ENSCAFP00000047169
9	chr20	48127563	C/T	ENSCAFG00000016286	ENSCAFT00000025827.4	Transcript	missense_variant	66	R/C	Cgc/Tgc	-	IMPACT=MODERATE	STRAND=1	SYMBOL=DNAJB1	SYMBOL_SOURCE=VGNC	BIOTYPE=protein_coding	ENSP=ENSCAFP00000023983	SIFT=deleterious(0)
9	chr20	52947316	G/T	ENSCAFG00000018506	ENSCAFT00000029385.4	Transcript	missense_variant	390	R/L	cGc/cTc	-	IMPACT=MODERATE	STRAND=1	SYMBOL=ANGPTL4	SYMBOL_SOURCE=VGNC	BIOTYPE=protein_coding	ENSP=ENSCAFP00000027322	SIFT=deleterious(0)
9	chr22	48961945	C/A	ENSCAFG00000005730	ENSCAFT00000060043.1	Transcript	missense_variant,splice_region_variant	855	S/I	aGc/aTc	-	IMPACT=MODERATE	STRAND=-1	SYMBOL=DOCK9	SYMBOL_SOURCE=VGNC	BIOTYPE=protein_coding	ENSP=ENSCAFP00000045519	SIFT=deleterious(0.02)
9	chr22	61109724	C/A	ENSCAFG00000006458	ENSCAFT00000010454.4	Transcript	missense_variant,splice_region_variant	468	Q/H	caG/caT	-	IMPACT=MODERATE	STRAND=-1	SYMBOL=RASA3	SYMBOL_SOURCE=VGNC	BIOTYPE=protein_coding	ENSP=ENSCAFP00000009695	SIFT=deleterious(0)
9	chr25	51134199	C/A	ENSCAFG00000012816	ENSCAFT00000020351.4	Transcript	missense_variant	1390	S/R	agC/agA	-	IMPACT=MODERATE	STRAND=1	SYMBOL=SNED1	SYMBOL_SOURCE=VGNC	BIOTYPE=protein_coding	ENSP=ENSCAFP00000018883	SIFT=tolerated(0.39)
9	chr5	67018338	A/C	ENSCAFG00000019928	ENSCAFT00000080444.1	Transcript	missense_variant	273	F/V	Ttc/Gtc	-	IMPACT=MODERATE	STRAND=-1	SYMBOL=GSE1	SYMBOL_SOURCE=VGNC	BIOTYPE=protein_coding	ENSP=ENSCAFP00000049869	SIFT=tolerated(0.07)
9	chr9	48481566	C/A	ENSCAFG00000019483	ENSCAFT00000030976.4	Transcript	missense_variant	650	S/R	agC/agA	-	IMPACT=MODERATE	STRAND=1	SYMBOL=ANAPC2	SYMBOL_SOURCE=VGNC	BIOTYPE=protein_coding	ENSP=ENSCAFP00000028810	SIFT=tolerated(0.06)

## Sheet: Coding and non-coding mutations
Tumor ID	Chromosome	Basepair position	Reference	Mutation
1	1	88303683	C	A
1	1	100522272	C	T
1	10	638667	A	G
1	11	25159352	G	T
1	11	67528787	C	A
1	12	39027395	C	A
1	12	45002150	C	T
1	13	35166803	C	T
1	15	19147110	A	T
1	16	9511647	GTCAC	G
1	16	14647925	T	A
1	17	55175811	C	A
1	18	16848770	CGT	C
1	18	12476321	T	C
1	2	80915791	G	A
1	20	44694463	T	C
1	21	26176129	A	T
1	21	31878148	C	G
1	22	60158055	C	G
1	22	50364224	T	C
1	26	7376417	C	A
1	27	10287927	G	T
1	27	13828146	T	A
1	29	35476906	A	G
1	3	72051272	T	A
1	30	38177136	G	T
1	32	20850224	A	C
1	33	28336382	A	G
1	4	58306095	T	A
1	4	43503636	C	A
1	4	60454359	A	C
1	4	58071063	G	T
1	5	42018740	G	T
1	6	51025464	C	G
1	6	33305224	G	A
1	7	10369152	C	A
1	7	25265931	G	C
1	7	27717491	A	T
1	8	38580535	T	TAGAAGATAGACATGTAAAAAAAAAAAAAAAAAAAAAA
1	8	65254501	A	T
1	8	3278056	G	A
1	8	26448260	C	T
1	9	13567062	G	A
1	9	1558485	G	A
1	9	52441398	A	AC
1	9	51994368	TGC	T
1	X	65952806	T	TAA
1	X	41052957	A	C
1	X	115150033	C	T
10	1	8438120	A	C
10	1	37076601	T	G
10	1	111523014	GGAT	G
10	1	113185350	C	A
10	1	55304781	T	G
10	1	122046181	A	AGGGATGACCTTGT
10	10	24390343	G	GGGTGGCGCAGTGGTTTAGCGCCTGCCT
10	10	15989118	T	C
10	10	50906	G	A
10	11	45109726	A	C
10	12	6221705	G	A
10	12	52611991	T	G
10	13	36702490	A	C
10	13	21769578	T	G
10	13	25155000	A	C
10	14	5632204	A	G
10	14	41877767	G	A
10	14	53078033	C	T
10	14	2764045	A	C
10	15	4966111	G	A
10	15	38499902	G	T
10	16	19104271	T	A
10	16	9856004	G	T
10	16	5650042	C	A
10	17	58649726	T	G
10	17	30905314	T	G
10	17	39209992	T	G
10	17	49283664	T	G
10	17	7923162	A	C
10	18	32303805	A	G
10	18	46250574	T	C
10	18	38670068	A	C
10	19	38645274	GCAAA	G
10	19	23655941	A	C
10	2	43188917	T	G
10	2	41902394	T	G
10	2	68289650	T	G
10	20	52755110	G	A
10	20	39132386	T	G
10	20	46262016	A	C
10	20	37918412	G	T
10	20	36706059	T	C
10	21	39724772	T	C
10	21	35425253	A	C
10	21	28843839	G	A
10	21	28584338	T	A
10	22	58678478	T	G
10	22	38784508	C	T
10	23	10562760	A	T
10	23	7041921	A	C
10	24	46385021	C	T
10	24	38200626	C	CA
10	24	44502643	C	A
10	24	33140340	T	G
10	24	19700136	G	T
10	24	2979196	T	G
10	24	6563772	G	A
10	24	31663618	T	G
10	25	5415551	G	T
10	25	44022793	C	G
10	25	31136967	G	T
10	26	13338173	T	G
10	27	2351957	A	C
10	27	3816928	T	G
10	27	42298935	C	T
10	28	95063	A	AGGGATCCCTGGGTGGCGCAGCGGTTTGGCACCTGCCTTTGGCCCAGGGCGTGATCCTGG
10	29	26280580	T	A
10	29	15827926	T	G
10	3	60503607	C	T
10	31	26139908	A	C
10	33	3779875	G	T
10	33	29446720	A	C
10	35	10941642	TTC	T
10	35	24745462	C	T
10	35	12744084	A	C
10	37	25907093	T	G
10	4	47708089	T	C
10	4	25450903	C	CCA
10	4	73835876	A	AGGGATCCCTGGGTGGCGCAGCGGTTTAGCGCCTGCCTT
10	4	23714207	G	T
10	4	66802669	T	G
10	4	7822574	A	C
10	4	9810153	G	T
10	4	54893560	C	T
10	4	35312089	G	T
10	5	82676217	AAAGG	A
10	5	31648210	C	CCTTCCT
10	5	64025553	T	G
10	5	4461482	T	G
10	5	58355795	T	G
10	5	32748155	T	G
10	5	4988573	A	T
10	5	24182648	A	C
10	5	65446374	A	C
10	6	68964234	CT	C
10	6	63925779	T	TA
10	6	18253625	G	T
10	6	11114334	TCG	T
10	6	41357913	T	G
10	6	17219341	C	T
10	6	10406079	A	C
10	6	40637560	A	C
10	7	45144054	C	CT
10	7	44990925	C	G
10	8	46856600	TG	T
10	8	47987525	G	T
10	9	42778216	T	TGGGGGGGGGGGGGGGGGGGGGGGGGGGGGGGG
10	9	893413	AG	A
10	9	53957484	AG	A
10	9	41031268	T	G
10	9	299479	C	A
10	9	13429143	T	G
10	9	35936704	C	CTTTATTGACGTTTTTTTTTTTTTTTTTTTTTTTTTTTTTATTTTTTATTTTTTTTT
10	9	6976846	A	C
10	9	54659635	A	C
10	9	53510911	G	A
10	9	23200477	A	C
10	Un_AAEX03024049	5291	T	G
10	X	1116419	C	CT
10	X	62037294	A	T
10	X	40285362	T	G
10	X	74705874	A	C
10	X	48314157	T	C
10	X	75325084	A	C
11	1	85966520	A	T
11	1	14991811	ATC	A
11	1	92344045	C	A
11	1	106080641	T	C
11	1	26507986	C	G
11	1	108708575	C	G
11	10	1239492	G	C
11	10	68761158	G	T
11	10	67497467	A	G
11	11	20585983	C	T
11	12	41162380	C	T
11	12	21708457	C	T
11	13	59153811	A	C
11	14	40781055	G	GCACAGAGGAAGACATAGACATGGCCAACAT
11	14	14252252	T	C
11	15	44094296	G	T
11	15	41658555	G	T
11	17	61317139	C	G
11	18	25383142	A	C
11	20	37547479	AACCTG	A
11	20	37253604	C	T
11	21	28655112	G	A
11	21	40928297	T	A
11	26	6637596	G	A
11	27	44228453	T	C
11	27	36315634	C	T
11	27	2780849	CCTGGCTCTGAG	C
11	29	15278117	C	A
11	3	26869846	A	T
11	3	54903444	A	G
11	3	69588724	G	T
11	30	8429695	C	T
11	32	30045788	T	C
11	34	30318084	G	A
11	34	16680731	A	T
11	37	16251095	TAAAGCC	T
11	37	24600811	G	T
11	4	70325631	T	TTTTTTTTTTTTTTTTTTTA
11	5	77621717	TGA	T
11	5	23289874	C	A
11	5	78384123	C	CATTTTTTTTTTTTTTTTTTTTTTTTTTTTTTTTTTT
11	6	38535623	T	C
11	6	17109973	A	AGGAAG
11	6	40235645	C	T
11	8	68534653	T	A
11	8	47162914	A	C
11	9	52850736	G	T
11	9	59877643	A	C
11	9	26539700	C	T
11	Un_JH373676	6139	C	G
11	X	117167042	G	A
12	1	99563440	T	C
12	10	24377670	C	G
12	10	17387184	C	CA
12	10	15820412	T	A
12	10	1129591	G	T
12	13	3909940	A	C
12	13	23744224	G	T
12	16	7636869	C	A
12	17	29581086	A	C
12	18	25363623	G	T
12	18	52271122	C	G
12	18	22518577	CACGTCCCGGCGGCCGTCCTGCGTGGAAAGGACATCCCGGCGCCCATCCTGCGTGGAAGGGACATCTCGGAGACCGTCCTGCGTGAAAGGG	C
12	18	25652572	C	T
12	19	9680379	C	T
12	2	75602917	A	T
12	2	4504895	A	G
12	2	63057691	A	T
12	2	74669773	G	C
12	2	68990975	G	T
12	2	35992694	G	T
12	20	2771211	G	T
12	20	44406293	C	T
12	20	52906854	A	G
12	21	22141920	A	G
12	22	51903087	C	T
12	23	12326198	C	A
12	26	13723074	A	C
12	26	2669658	G	T
12	27	10655407	C	T
12	27	6946000	T	G
12	27	390021	C	A
12	28	11092558	G	T
12	29	37833989	C	T
12	29	40818528	C	T
12	3	40434181	C	T
12	3	39386979	T	G
12	3	54581404	T	A
12	3	47504340	G	T
12	3	35698608	G	C
12	31	33456452	T	C
12	32	5265511	A	G
12	33	31123739	C	G
12	34	12675674	A	G
12	36	3447817	A	T
12	37	17896684	C	A
12	37	15940105	T	C
12	4	79766447	C	T
12	4	29549710	C	A
12	4	51333723	G	A
12	5	81776379	T	G
12	5	29022308	G	A
12	6	72832652	C	CAA
12	6	42257483	G	A
12	8	39971888	C	A
12	9	8201251	G	GA
12	9	43727404	T	C
12	X	108317970	G	T
12	X	95670236	G	A
12	X	106865079	T	TAGC
12	X	103038546	G	A
12	X	11496379	G	GC
12	X	42350146	C	A
12	X	91007530	C	T
12	X	23747297	C	A
13	1	83497933	CT	C
13	1	89328005	T	A
13	1	110594537	G	T
13	1	85946115	A	G
13	1	98203793	C	A
13	1	100836708	G	C
13	1	78704566	G	T
13	10	52666162	C	T
13	10	26297677	G	T
13	10	23854985	C	T
13	13	62160733	G	A
13	14	25889597	G	GC
13	14	17832720	C	CAG
13	15	15626111	A	C
13	15	2205893	C	T
13	15	2971052	T	A
13	17	48709698	T	G
13	17	7110391	C	A
13	18	52061846	C	T
13	2	80046286	G	A
13	2	81670218	T	C
13	20	44044559	C	A
13	20	37288720	T	G
13	20	22655161	A	G
13	20	51166188	G	T
13	20	3014059	C	T
13	22	48891976	A	G
13	22	40997946	G	T
13	23	50144222	G	A
13	23	27797920	C	T
13	24	24069231	G	T
13	27	5527434	T	G
13	28	27854268	G	T
13	28	14278266	T	G
13	29	36544785	C	T
13	3	19647973	A	G
13	30	2751750	C	A
13	34	19286205	A	C
13	34	20415608	A	AGGGGATCCCTGGGTAGCGCAGTGG
13	34	12675674	A	G
13	35	20278735	A	G
13	35	12875550	G	T
13	38	22337360	T	G
13	4	25314684	G	A
13	5	39328751	T	A
13	5	40899884	G	C
13	6	63837716	T	C
13	6	47050288	A	G
13	6	41726340	C	G
13	8	70805289	G	GGCCTCGAGGCTGGGGCCT
13	8	72169828	G	T
13	8	67670788	G	A
13	8	68969710	C	T
13	8	64855686	GCT	G
13	8	65214958	TGG	T
13	9	41314832	C	A
13	9	16288715	A	G
13	X	92827845	G	C
14	1	106937574	G	T
14	1	47450758	T	A
14	1	4914581	C	T
14	11	42505832	GC	G
14	11	22863146	C	T
14	11	1171980	G	T
14	12	70237466	C	T
14	12	2508703	A	T
14	13	18648316	G	A
14	14	39113287	T	C
14	14	44218923	C	A
14	14	775913	G	T
14	15	4788767	C	T
14	15	48814941	T	C
14	16	23898202	C	T
14	16	6991813	C	T
14	17	5957467	G	A
14	17	37303049	A	C
14	18	27483662	G	T
14	18	40920073	C	CT
14	19	30726916	A	T
14	2	75600316	G	T
14	20	44800354	A	C
14	20	27219454	G	C
14	20	52734649	T	G
14	24	33140340	T	G
14	24	47246340	G	A
14	24	17468633	T	A
14	25	11437765	A	C
14	25	42839269	C	T
14	25	23941753	T	C
14	28	33776077	TA	T
14	28	36709157	C	T
14	3	12870534	G	A
14	3	86074700	A	T
14	3	62653494	G	A
14	3	45490562	G	A
14	3	75618435	A	C
14	3	71200857	G	A
14	3	60647227	G	C
14	30	28599106	C	T
14	30	29920089	T	G
14	31	27458443	C	G
14	31	24032006	C	G
14	31	29626884	T	TG
14	31	33700633	T	C
14	31	37230534	G	T
14	32	103137	G	C
14	33	5376743	C	G
14	34	35987327	C	A
14	36	14222571	T	A
14	36	22190540	C	T
14	37	26001093	T	G
14	38	20009694	A	T
14	4	7362426	G	A
14	4	28453717	A	C
14	5	21561313	T	C
14	5	1873753	G	A
14	5	687901	A	C
14	5	56576247	G	C
14	5	32563636	TCCCTCCAGCCCCCTCCTCCCAGAGACCCCTCAG	T
14	5	19558470	T	G
14	5	65749261	AG	A
14	5	67552775	A	T
14	5	81438006	G	A
14	6	19171710	C	T
14	6	12057441	C	T
14	7	31522171	C	G
14	7	732836	G	T
14	8	33728345	G	T
14	9	4147868	A	C
14	9	33278281	G	GA
14	9	856179	A	C
14	Un_JH373385	56490	A	C
14	X	68049838	C	A
15	1	102735254	G	A
15	1	74644308	G	A
15	1	55714515	G	T
15	10	16658246	A	G
15	10	560685	C	A
15	11	56353238	G	A
15	11	21456606	C	A
15	12	23088479	T	C
15	12	70080549	C	A
15	12	24431121	T	C
15	13	6317671	A	G
15	15	34639321	T	A
15	15	50798361	C	T
15	15	16740357	C	A
15	16	9394196	G	T
15	16	16403098	G	T
15	16	1272491	G	C
15	17	7042164	G	A
15	17	54382200	G	A
15	18	16843926	A	G
15	2	7363277	G	T
15	2	68848434	TGGGG	T
15	2	75661093	A	C
15	2	35843610	A	T
15	20	49688539	A	AGGGATCCCTGGGTGGCGCAGCGGTTTGGCGCCTGCCTTTGGCCCAGGGCGCG
15	20	43155086	G	A
15	20	43996029	A	G
15	20	717272	G	C
15	21	13173759	G	T
15	22	5047217	G	A
15	23	21869	C	T
15	23	1957464	G	A
15	23	13961315	C	T
15	23	50702381	C	T
15	24	20100814	GCC	G
15	24	43734392	G	A
15	24	17574400	C	G
15	25	46133436	G	T
15	25	36186883	T	C
15	25	36807052	A	C
15	25	24797143	C	T
15	26	1003490	C	T
15	26	28761770	C	T
15	27	11674559	G	T
15	27	25974639	A	G
15	27	16848180	C	T
15	28	34952267	G	GATCAATGTTGTCACCAGATAACTCTTGAATATGCTTGAGGCTGTACGCAAGGC
15	28	14676583	C	T
15	3	24719142	T	A
15	32	21058725	T	G
15	35	10961467	C	T
15	35	24617879	C	T
15	36	28877457	T	G
15	36	22102089	T	G
15	37	6357418	G	C
15	38	13389412	CT	C
15	38	800977	T	C
15	38	2004052	C	T
15	4	81394589	G	T
15	5	15032436	T	A
15	5	13702472	T	G
15	5	66190909	G	A
15	5	68353579	G	A
15	5	36960326	G	A
15	6	17501127	C	A
15	7	54838306	T	TATGTGGGTTTCTCTGTA
15	7	77867061	AC	A
15	7	54841615	TTCTCTG	T
15	8	2323208	G	A
15	8	39327607	G	C
15	9	47691746	C	T
15	9	45636367	T	A
15	X	64416444	A	AGCTCTTAATATATTTTATTTTTTTATTTTTTTTTTTTGTTTTTTTT
15	X	110612359	A	C
15	X	11879939	T	C
15	X	42363090	A	C
15	X	8145197	T	C
15	X	122174123	T	G
15	X	121498274	G	A
15	X	56291416	G	A
15	X	847223	C	T
16	1	52068379	G	GCTA
16	10	1316830	G	T
16	10	16980886	G	T
16	10	16656146	T	C
16	11	36505124	G	A
16	12	66433671	T	C
16	15	10092295	C	A
16	17	20468960	T	G
16	19	28526038	A	C
16	19	13157997	C	T
16	2	64729010	T	C
16	2	73260102	T	G
16	20	45976347	CACCCGTG	C
16	22	58653389	T	TAACAC
16	22	9468949	G	C
16	24	25764581	T	G
16	25	40334563	CTGCGGAGGCTGTGGAGGCTGCGGGGGA	C
16	25	44676643	T	A
16	27	7542844	T	TAAAAAGCCAGTTGGAAAAAAAAAAAAAAAA
16	27	35988236	T	TC
16	27	41942038	A	T
16	27	33203155	A	G
16	28	34712463	G	A
16	29	14588438	A	C
16	29	16101172	A	AT
16	3	13467326	C	A
16	30	9041066	T	A
16	35	12908051	G	GGGGATCCCTGGGTGGCGCAGCGGTTTGGCGCCTGCC
16	35	24544465	A	AAT
16	36	5024819	T	C
16	37	25007076	G	T
16	38	772350	C	A
16	5	21313531	G	A
16	5	744045	G	T
16	6	9367740	T	A
16	6	53764618	A	T
16	7	31927365	T	TAAAAAAAA
16	7	43053258	C	CTT
16	8	30998761	G	A
16	8	26488947	G	T
16	9	49766720	T	C
16	Un_JH373467	5842	T	G
16	Un_JH373970	10642	A	G
17	1	69117548	A	AGGTGCGGGTCAC
17	1	106686047	G	T
17	10	13163665	T	A
17	10	57273025	C	T
17	10	41470215	CGGTTTTA	C
17	11	56950303	G	A
17	12	219467	G	A
17	12	63924278	A	T
17	12	2734886	G	T
17	13	22981243	G	T
17	13	18515235	C	A
17	13	31572317	AGAC	A
17	13	61691782	G	T
17	14	56916545	C	T
17	14	34787653	AG	A
17	14	47721635	C	T
17	16	26552762	G	T
17	16	7477627	T	G
17	17	61317356	C	G
17	18	304793	C	T
17	19	53647833	T	TGGGCG
17	19	13216212	A	T
17	2	21113283	A	G
17	2	5075821	C	T
17	20	8358527	A	C
17	20	42075649	G	A
17	20	26694835	C	T
17	21	29750867	G	T
17	21	27326772	A	T
17	22	1874150	G	A
17	22	31417274	G	C
17	22	2880566	C	T
17	23	47864595	G	A
17	24	24127385	G	GCAACAGTGTTATTTTT
17	24	32702908	G	A
17	24	43929745	T	G
17	24	23972759	G	T
17	25	48693161	C	A
17	25	18468540	A	C
17	25	36804802	T	C
17	26	18348605	C	T
17	26	22729467	G	A
17	27	40563212	A	C
17	27	35902386	A	G
17	28	4615281	A	AAT
17	28	9283307	G	T
17	28	1573645	C	T
17	28	9760559	G	T
17	29	27187683	A	AG
17	29	31302850	C	T
17	29	27706435	A	ATTT
17	29	15356715	G	T
17	3	52449461	G	C
17	3	58780987	G	A
17	30	25412526	CTAATTATACAAACTCTCTTACATATGGAACCAATTTAACTATTAAAAATAAGAGGCAG	C
17	30	982768	A	G
17	30	14691762	CCTT	C
17	30	23264623	T	G
17	33	19770186	G	T
17	34	17043814	G	C
17	34	3731992	C	T
17	35	12913812	A	ACCC
17	35	24174108	C	G
17	35	25454274	C	A
17	36	22356553	G	A
17	37	25091665	T	C
17	37	25221904	GA	G
17	37	16112440	G	A
17	38	15450808	C	A
17	4	18490740	C	G
17	4	10522011	C	A
17	4	75323944	A	ATT
17	4	52435011	T	G
17	5	25626986	C	A
17	5	63090197	G	T
17	5	30172949	T	G
17	5	60542859	G	A
17	5	34669262	G	T
17	5	60039823	C	G
17	5	16315673	C	G
17	5	70467429	C	A
17	5	16774696	G	A
17	5	19177988	C	CG
17	5	16386047	G	T
17	5	67552847	G	T
17	6	64834282	C	T
17	6	73997188	A	C
17	6	17771357	G	A
17	6	24864452	G	A
17	6	28864580	G	T
17	7	15279278	G	C
17	7	77861950	G	T
17	7	21116658	C	G
17	7	883475	A	C
17	7	44757739	GAAGAA	G
17	7	43389272	G	T
17	7	42437009	C	T
17	8	35735780	CTTGTATCTGCCAGTGTATGAAA	C
17	8	72188857	G	T
17	8	10283514	G	GA
17	8	47472258	G	T
17	8	13001702	G	T
17	8	16611495	C	T
17	9	18713995	G	A
17	9	23425952	T	A
17	Un_JH373385	48684	T	A
17	X	17453139	A	T
17	X	75786239	A	T
18	1	73527383	ATG	A
18	1	62293912	A	T
18	1	105953731	G	T
18	10	17048565	G	T
18	10	44346984	C	A
18	10	45216864	A	G
18	10	48607086	A	G
18	11	24010488	G	GAATA
18	11	8829603	G	T
18	13	4815028	C	A
18	13	53431784	G	T
18	13	15175834	T	TA
18	13	38089948	G	T
18	14	6346945	C	A
18	15	35846872	A	T
18	16	10803407	G	A
18	16	15276568	A	C
18	16	13086579	GT	G
18	17	15408535	G	T
18	17	39491903	C	A
18	17	57618088	G	T
18	17	63478472	G	T
18	18	7227505	T	A
18	18	37551576	T	C
18	2	84474482	G	T
18	2	81856591	G	A
18	2	73333192	G	A
18	20	48971334	C	T
18	20	70115	C	CACAG
18	20	8036318	C	T
18	20	51797004	A	T
18	21	23038225	A	T
18	21	40312225	C	A
18	21	25977298	G	T
18	22	303989	C	A
18	22	29597578	T	G
18	24	33590422	G	T
18	25	41423869	C	A
18	26	7884733	G	T
18	27	11505746	G	T
18	27	40041713	G	T
18	27	40754379	TCATTCTCTGGATCCTCTCAGAGTATCTCC	T
18	27	45203680	G	A
18	28	10360223	A	G
18	28	9539314	G	T
18	29	22778650	C	A
18	3	2565544	G	GTTTTT
18	3	29874041	G	T
18	32	8242165	C	A
18	32	24945699	G	T
18	33	1109886	T	A
18	34	11932473	C	A
18	34	12675674	A	G
18	34	15966239	T	C
18	34	12931950	G	T
18	36	6750986	T	G
18	36	16926309	A	T
18	37	862491	G	T
18	37	19037944	G	T
18	37	6318293	C	A
18	38	18800961	G	A
18	4	24540764	G	GTGAAAATATTCTCTTTGGAATGGGAAATCCTCTTCTTGACATCACT
18	4	67221439	C	T
18	5	1329412	G	A
18	5	4519040	G	T
18	5	81277384	G	T
18	5	68150092	G	T
18	6	36712999	G	GC
18	6	39505089	A	C
18	6	27862597	G	T
18	6	54588332	C	T
18	6	7719771	G	A
18	6	39107489	G	T
18	6	11438932	C	A
18	7	79777520	G	GGC
18	7	57218706	C	CT
18	7	71553454	T	G
18	7	77617806	CT	C
18	7	41801638	G	T
18	8	12514350	T	TGGGGGGGGAGGAGCAAGATGGCGGAGGAGTAGGGTCTCCAAATCACCTGTCTCCACCAAACTACCTAG
18	8	67928975	G	T
18	9	45732009	A	AGGGT
18	9	49958251	G	A
18	9	38947321	G	T
18	9	4233118	G	T
18	9	1423811	C	T
18	X	50505010	G	A
18	X	35657424	C	A
18	X	49437783	T	A
18	X	84407308	G	A
18	X	53301925	C	A
18	X	22982928	C	T
2	1	111780199	A	G
2	10	12323887	C	T
2	11	22906047	A	T
2	14	557628	A	C
2	17	6094840	A	T
2	24	31946636	C	A
2	25	45211243	T	G
2	26	17217209	A	AT
2	28	21305971	G	T
2	34	17220816	A	T
2	36	25251738	T	A
2	37	7018809	C	A
2	4	59068707	A	T
2	5	81182869	C	A
2	7	27198140	G	A
2	9	55487154	C	A
19	1	48919844	G	T
19	1	21123600	G	T
19	1	89327825	T	A
19	1	106804086	C	A
19	1	112647307	T	A
19	1	114640029	G	T
19	10	49961070	C	G
19	10	21013471	G	T
19	10	48605977	A	G
19	11	51358102	A	C
19	12	66058146	A	T
19	12	4417311	G	T
19	12	10224039	G	GA
19	13	24006388	G	T
19	13	2100387	C	A
19	13	58994288	C	A
19	14	41267481	C	A
19	14	41223577	G	T
19	15	32483753	T	G
19	15	1880620	A	ATCTT
19	15	16896927	C	T
19	16	20313435	G	T
19	16	26031942	G	T
19	17	22743187	G	T
19	17	1855185	C	T
19	17	37706404	G	T
19	17	55248204	C	A
19	18	5379610	T	G
19	18	51768264	C	A
19	18	54100706	CT	C
19	18	41535507	G	A
19	2	69456682	C	T
19	2	58145131	G	T
19	20	54312353	G	T
19	20	18790476	T	C
19	20	53054942	G	T
19	20	37442897	C	A
19	20	53105285	C	A
19	21	42636004	G	T
19	21	30140324	C	T
19	22	1959937	C	T
19	23	11798836	G	T
19	24	47059603	G	T
19	24	39563677	C	A
19	24	44460186	C	A
19	24	2943173	C	A
19	24	9314813	G	T
19	26	28126717	G	T
19	27	45175141	A	T
19	27	36537729	AG	A
19	27	25374882	G	T
19	28	15211844	T	TAAA
19	3	43926393	C	A
19	3	83726917	C	A
19	3	51764780	G	T
19	3	54655676	C	A
19	30	7321381	G	T
19	31	34154866	G	T
19	31	23910467	TAAATC	T
19	31	22243941	C	CTATG
19	32	21679687	G	A
19	34	26493670	T	C
19	34	12675674	A	G
19	35	7368529	C	A
19	35	23690710	T	C
19	36	19974506	TA	T
19	36	28960629	C	A
19	37	2165846	TCA	T
19	38	1674428	G	T
19	4	29314714	C	A
19	5	9975710	G	T
19	5	5797011	G	T
19	5	57367525	C	A
19	5	32502930	T	G
19	5	33234258	G	T
19	6	30947959	G	GA
19	6	7022802	C	A
19	6	9034034	C	A
19	6	30249032	G	T
19	7	42778453	C	T
19	8	71479687	G	T
19	8	35377946	GC	G
19	8	48134849	C	A
19	9	12292689	G	T
19	9	45797985	A	C
19	9	4538144	G	T
19	9	10222262	G	T
19	9	4504071	C	A
19	Un_JH373345	45299	C	T
19	Un_JH373485	25483	G	T
19	X	13826146	G	T
20	1	77617107	G	T
20	1	95932194	G	T
20	10	16984367	C	T
20	10	62137790	A	G
20	10	31170598	A	T
20	11	66601551	C	G
20	12	1205093	T	C
20	12	1144348	C	T
20	15	50189453	G	A
20	15	33618939	C	T
20	16	3166867	A	G
20	17	35608701	A	T
20	17	22841032	C	A
20	18	53956479	C	T
20	18	25352036	C	T
20	18	42348751	G	T
20	2	19633760	T	TTGAACACCAATAAA
20	2	70030852	C	T
20	20	36218759	A	T
20	20	46818110	C	A
20	21	27751393	C	T
20	22	4747335	T	A
20	23	9902556	A	G
20	24	33140340	T	G
20	24	47214589	C	A
20	25	31279196	A	T
20	25	43540725	A	C
20	26	37906403	C	CT
20	27	44801036	G	T
20	27	41218410	C	T
20	28	7632646	A	G
20	3	90532415	C	A
20	3	21069101	AT	A
20	3	57163237	G	A
20	33	12044868	C	T
20	33	4906259	G	T
20	34	18759278	T	G
20	34	16776734	G	A
20	34	6117679	G	T
20	35	23829293	TACTG	T
20	36	14987842	C	G
20	38	21829085	C	T
20	38	11745909	A	G
20	4	19758818	T	G
20	4	36749569	C	A
20	4	61877898	A	G
20	5	41943707	C	A
20	5	24760434	A	AGGGATCCCTGGGTGGCGCAGCGGTTTGGCGCCTGCCTTTGGCCTAGGGCGTGATCCTGG
20	5	15552227	A	T
20	5	60142496	C	T
20	5	65935302	G	T
20	5	18828478	G	C
20	6	30947959	G	GA
20	6	10504588	T	G
20	7	235296	A	T
20	8	50195193	GGGGC	G
20	8	3313557	T	G
20	8	68913611	G	T
20	9	180174	A	C
20	9	58445397	G	C
20	9	38255353	C	CAGTG
20	9	53545808	A	T
20	9	24960673	G	C
20	X	118765191	T	G
21	1	113061184	T	A
21	1	110408658	C	A
21	1	107705462	C	T
21	1	73181176	A	T
21	1	109294782	G	T
21	1	112088221	C	A
21	1	105638663	A	G
21	1	106689049	G	A
21	1	112486024	C	A
21	10	44991948	G	A
21	10	12320331	T	C
21	10	46479776	C	T
21	11	71405186	T	A
21	11	20322940	G	C
21	11	26562351	T	A
21	11	56806450	T	C
21	12	1197005	G	T
21	12	71942580	C	CTTTTATTTTTTTTTTTTATTTTTTT
21	12	9388568	G	T
21	12	1268283	G	A
21	12	35361029	G	A
21	12	72026064	G	T
21	13	15177509	TACG	T
21	13	29299031	C	A
21	13	37624917	C	A
21	13	11679160	G	A
21	14	23207840	T	A
21	14	5982073	G	T
21	14	42003461	G	T
21	15	35972969	G	T
21	15	18504243	G	A
21	15	51076890	G	A
21	15	46381474	G	T
21	15	17782247	C	G
21	16	35579930	C	T
21	17	7647472	A	G
21	17	23878234	G	C
21	17	57374191	TACTTTTCCGTGGCG	T
21	17	39491610	G	T
21	17	48656214	C	A
21	17	7905157	C	T
21	17	53939460	C	A
21	18	12448363	A	C
21	18	54534249	G	T
21	18	45698051	G	T
21	18	43735094	C	T
21	18	55440695	G	T
21	18	10006645	C	A
21	2	25163565	G	A
21	2	42158663	A	ATTTTTTTTTTTTT
21	2	34694046	T	A
21	2	36347577	G	T
21	2	36485238	CACTGGAAAGGCAGGG	C
21	20	57896422	C	T
21	20	51074519	G	A
21	20	52444390	G	T
21	20	49969380	G	T
21	20	40585537	G	T
21	21	20759597	A	C
21	23	15766823	A	G
21	23	3634625	A	G
21	24	37945607	G	T
21	24	19569207	G	T
21	25	50336714	C	T
21	25	7626040	T	TC
21	25	51113380	A	C
21	25	35903150	C	T
21	26	29535768	A	T
21	26	5700206	T	TGGGGG
21	26	6023173	A	G
21	26	34729745	C	A
21	27	1259005	C	T
21	27	7174366	T	C
21	27	7971065	T	C
21	28	2471761	C	CATATAT
21	28	40726511	G	A
21	28	1790367	A	AT
21	28	9176082	G	A
21	28	33424845	G	T
21	29	7444805	T	TAAAAAAAAAAAA
21	29	15426946	T	TA
21	29	11034783	T	C
21	29	35203303	G	GA
21	29	20799939	G	T
21	3	59690724	G	A
21	3	72747360	G	T
21	3	52659084	C	G
21	3	88035882	G	T
21	3	49164854	A	G
21	30	37796476	G	A
21	34	14179179	G	T
21	34	12312643	C	A
21	37	16181137	C	T
21	37	10283823	C	A
21	37	25780996	C	T
21	4	20055933	C	T
21	4	20098663	TTAAG	T
21	4	43238241	G	C
21	4	25588668	C	A
21	4	64569269	A	G
21	4	22766819	A	C
21	5	32960580	C	T
21	5	76855435	T	C
21	5	16319673	A	T
21	5	19392596	C	T
21	5	21353549	G	T
21	5	32418880	G	T
21	6	39519998	G	T
21	6	39918961	G	A
21	6	12325467	A	G
21	7	56971607	T	G
21	7	79167465	G	T
21	8	71826344	C	T
21	8	28239191	A	G
21	8	52973315	T	C
21	8	62524624	T	C
21	8	16567653	G	T
21	8	60804865	T	G
21	8	64854947	C	T
21	9	26609926	G	C
21	9	32406947	G	A
21	9	16898905	T	C
21	9	23972136	TA	T
21	9	31735206	G	A
21	9	45058912	G	T
21	9	60463844	G	C
21	Un_AAEX03022821	11913	T	C
21	Un_JH373239	502184	G	GGGCTA
21	Un_JH373676	18929	G	T
21	X	95726349	G	T
22	1	112659631	G	C
22	1	62098484	G	C
22	1	117120418	G	T
22	1	113192175	C	A
22	1	115564951	G	T
22	1	25088134	G	T
22	1	111266696	G	C
22	1	39471379	G	T
22	1	97714418	G	T
22	10	45750889	T	C
22	10	26066988	T	C
22	10	46279103	G	T
22	10	26933703	G	T
22	10	93963	G	T
22	11	51669964	C	T
22	11	641651	C	G
22	12	2157679	C	CCCTCG
22	12	45010835	A	C
22	12	63914447	G	GAATTTTCTGAACCAACAATTATTCTTTTTGAAAGAGAAGACTTCAAAGGAAAGAAGAT
22	12	63903111	T	TTTGGGTTGCTTATGAGAAGCCTGGATTTACAGGTCATCA
22	12	10475976	G	T
22	13	44417083	C	G
22	13	39410441	C	A
22	13	43459367	G	T
22	13	33297047	T	C
22	14	27256406	C	A
22	14	772897	G	T
22	14	40342957	G	A
22	14	31316707	G	T
22	14	7082652	A	T
22	14	41803426	C	G
22	15	5545170	G	T
22	15	46793318	T	G
22	16	53260535	C	A
22	16	173817	C	T
22	16	57042835	G	T
22	17	21054468	C	A
22	18	6063619	C	A
22	18	44238184	C	T
22	18	32550932	C	A
22	18	52274635	G	T
22	18	39357517	C	A
22	18	14435145	C	T
22	18	43082715	C	A
22	2	22015981	G	A
22	2	54707502	G	T
22	2	64578976	T	C
22	2	10265345	A	T
22	2	58153143	G	T
22	20	38266341	A	G
22	20	55712783	C	A
22	20	8723691	A	G
22	20	38766422	C	G
22	20	37410260	C	A
22	20	55180365	G	T
22	20	6409716	G	T
22	21	11707821	C	T
22	22	7526025	C	A
22	23	24586403	G	A
22	23	19648364	C	T
22	23	27440731	C	A
22	23	51591964	C	A
22	23	9080264	G	T
22	24	46712519	T	A
22	24	20424100	A	G
22	24	33172129	G	T
22	25	38031497	A	G
22	25	48761514	G	T
22	26	27620551	A	ATGC
22	27	19158407	A	T
22	27	31829839	C	T
22	28	9482660	T	C
22	28	11106552	G	A
22	28	21527338	C	A
22	28	24780829	A	C
22	28	30007996	T	G
22	29	13164879	A	G
22	29	19202494	T	A
22	29	27256095	T	C
22	3	12548859	G	GCCGGGAGGCGC
22	3	57463734	G	T
22	3	690158	CACGGGGTGTCCCCGCTGTGGTCGGCGTCCTCTGTCCCCGGG	C
22	30	21218526	C	A
22	30	16479309	A	T
22	30	17605620	G	T
22	31	39741064	A	G
22	32	10628746	T	A
22	32	24189940	A	G
22	32	4147897	G	T
22	33	25868310	TC	T
22	33	29822047	G	C
22	34	40756987	CT	C
22	34	11290945	G	T
22	35	22703329	A	T
22	35	24076068	A	T
22	36	9900607	G	T
22	37	139499	C	A
22	37	24684639	G	T
22	37	24823880	C	A
22	38	13159464	G	T
22	38	21274094	C	G
22	4	31020734	A	T
22	4	60810163	G	A
22	4	60436642	T	A
22	5	30643141	T	C
22	5	70056209	T	C
22	5	13771563	T	A
22	5	84038323	C	G
22	5	70452798	G	T
22	5	28195631	A	T
22	5	36769025	G	A
22	5	14913863	G	GAAT
22	5	55020575	G	T
22	5	56934984	G	C
22	5	30180960	C	G
22	5	19550997	G	A
22	5	16750022	C	A
22	6	38211947	C	G
22	6	16945028	G	T
22	6	37887440	G	A
22	7	1025107	G	A
22	7	327600	C	T
22	7	69886939	G	GAATTTT
22	7	54738570	T	A
22	7	43716813	G	C
22	7	41457737	G	A
22	7	56976002	C	A
22	7	15480372	C	A
22	8	46832259	C	CATGATCTATTAGATTCTAAGAAATTAGCAACAAATTCATATCCACAAATTAAA
22	9	29517931	C	T
22	9	48179439	C	A
22	9	45857100	G	T
22	9	32682686	A	G
22	9	57724179	C	T
22	9	54952916	C	G
22	9	48312398	C	A
22	9	12991611	C	A
22	Un_JH373254	325473	C	T
22	Un_JH373345	49419	G	A
22	X	92369121	C	A
22	X	107172637	G	T
22	X	55699694	G	A
23	1	116912509	G	C
23	1	105001934	C	T
23	1	100629576	C	G
23	10	22075948	C	A
23	10	42311251	G	A
23	11	54129023	C	A
23	11	2212631	TC	T
23	11	51597396	G	T
23	11	58140400	A	T
23	13	16105091	C	T
23	13	39135796	GAGAA	G
23	13	2973146	C	CCGGGCCGGGACAGGCTTGCGTCGGAGACCGCGCAGCGCGAGGCGGCCGGGGAGG
23	13	44309010	G	A
23	15	19462955	T	A
23	15	35123763	C	T
23	15	19224629	G	T
23	15	35704036	C	T
23	16	14143817	GGGGAGA	G
23	16	41398556	ATCTTCTTCTCTTTTTC	A
23	16	37442528	G	T
23	16	27534776	GTGA	G
23	17	51542505	C	A
23	18	25568522	G	A
23	18	10195952	G	A
23	18	38412669	G	T
23	2	59328941	G	T
23	20	57556690	C	T
23	20	48915619	C	T
23	21	29261733	C	A
23	22	12032273	T	TA
23	22	1891695	CATAGCTAG	C
23	23	1508578	G	C
23	23	28499885	G	A
23	23	10565737	T	A
23	24	33225806	A	C
23	24	47291494	C	T
23	25	48633468	C	T
23	25	50186342	G	GTCATGTGAAGGAT
23	26	1695544	G	A
23	27	554319	G	A
23	28	22626620	G	A
23	28	17474864	G	A
23	28	32490114	AG	A
23	29	10998061	C	G
23	3	21085680	AG	A
23	3	53084187	T	A
23	32	32306870	G	GC
23	34	39631141	C	T
23	34	12660821	ATGGATTAGAAGATTTGCTGAACCCTATTGG	A
23	35	24092174	C	T
23	36	29635247	G	A
23	36	4266037	G	C
23	36	22376009	C	T
23	37	453092	C	T
23	37	18912411	T	G
23	4	23729338	C	T
23	4	55019942	C	G
23	5	11286420	C	T
23	5	65758323	G	T
23	6	70744681	G	T
23	6	6494737	A	C
23	6	26736898	G	A
23	6	9367343	C	G
23	7	75920159	C	T
23	7	40533315	G	C
23	7	40849414	G	A
23	8	64385319	T	TG
23	8	1321384	A	C
23	8	28239191	A	G
23	9	59680624	C	G
23	9	40993122	C	G
23	9	4796303	TA	T
23	9	5436241	G	T
23	9	29225795	C	A
23	9	4795515	G	A
23	9	5439779	G	GTGGTTAGAACTATTATTTA
23	Un_JH373239	502184	G	GGGCTA
23	X	67682301	A	T
23	X	1016156	A	C
23	X	32293644	C	A
24	1	34199990	G	T
24	1	117930588	G	C
24	10	46716907	T	A
24	11	72893115	C	T
24	11	15360685	T	C
24	12	1549024	A	G
24	12	2951146	T	C
24	12	14361393	G	C
24	12	11811667	G	A
24	13	29508119	A	ATTTTTTTTTTTTTTTTTTTTTTTTTTTTT
24	14	31304356	C	T
24	14	18980194	G	A
24	15	27306969	G	C
24	16	15096345	T	TGCCC
24	16	13824369	T	C
24	16	39461544	TA	T
24	16	46689780	A	T
24	17	21090016	A	G
24	18	12969316	T	C
24	18	43516917	C	A
24	18	47898787	G	A
24	2	58126754	G	A
24	2	48943469	G	T
24	2	18173349	A	G
24	2	30411250	CTGAGCACCAGAAGCACCTCGTGTTTGCTGGGCTTG	C
24	20	42800755	C	T
24	20	47997389	G	T
24	20	8027192	T	G
24	20	24206503	C	G
24	20	48521288	C	T
24	21	44218553	A	T
24	22	9149702	C	T
24	22	58657880	T	A
24	24	42528521	CT	C
24	26	24278890	A	C
24	26	23287376	C	A
24	27	26294601	T	A
24	27	22261798	G	A
24	27	36571161	C	T
24	28	36640465	C	T
24	28	29949190	C	T
24	29	36313704	G	GTATTTCCATACAGAAGCTTTCCAGTGAATCTCGCTACATAATTTATGAGTTTTGGGA
24	29	35163437	G	T
24	29	39593231	A	AGCCCCCTGGCCTCGGGTCGCTAACCGCGGGCTAGGACTGGCT
24	3	18505588	G	T
24	3	17879454	G	A
24	30	14572904	C	A
24	31	38048654	C	T
24	32	1384803	T	G
24	32	37530959	C	A
24	34	12662978	G	C
24	35	15841673	T	A
24	37	11848596	G	GTTTGT
24	37	15675155	T	C
24	38	14925634	C	T
24	38	20318188	A	T
24	38	21947694	A	C
24	5	68275686	G	C
24	5	63730970	T	A
24	5	31344363	G	T
24	6	74934407	A	T
24	7	13546355	G	A
24	7	10940733	G	A
24	7	31244057	G	T
24	7	68471814	C	T
24	8	30979903	G	GATTTTTTTT
24	9	20405828	C	T
24	9	21904642	C	T
24	9	19040070	A	C
24	X	60125317	TGAGGGGGAAAAACA	T
24	X	118738392	ACCGCCGCCACCACCG	A
24	X	12288309	T	C
25	1	89255005	C	T
25	1	101257568	G	A
25	10	16653451	G	A
25	11	60042756	C	G
25	12	44903837	G	A
25	13	18462357	C	A
25	13	6403326	A	T
25	14	44922706	T	G
25	14	1572925	G	A
25	14	44991496	G	A
25	15	6914477	TCAGGCAAGCTCC	T
25	15	57986076	C	A
25	16	57042950	C	T
25	17	30845111	C	T
25	17	51624448	T	C
25	17	52626103	G	C
25	18	4704667	G	T
25	2	69083708	C	A
25	2	36886735	CCTGTCCGTCCGTGCCTGAGGCCCCG	C
25	20	22554978	G	T
25	20	47874316	G	A
25	20	37559484	C	T
25	21	16019242	A	G
25	22	22569188	G	T
25	23	40262721	G	T
25	24	39412033	G	C
25	24	20346858	G	A
25	25	28979041	T	TCAAAAAAAAAAAAAAAAAAAAAAACAAAAAAAAAAAACAAAACAAAACAAAAAAAAAAAAGAATAATAA
25	26	6701739	C	A
25	26	13135142	C	T
25	27	40235372	A	C
25	28	15536564	T	C
25	28	34913591	T	TAGTA
25	28	39633490	G	A
25	28	9775628	C	T
25	29	2818440	T	A
25	3	61574730	C	T
25	3	61169782	G	A
25	30	40212125	G	A
25	32	1599674	G	A
25	32	12787997	G	A
25	33	28494493	C	T
25	34	40728879	G	A
25	34	12400105	C	T
25	35	20741785	A	G
25	36	5980414	T	G
25	38	20337286	G	A
25	4	68487032	A	ATGATGCAGTAATTCTTTTTTTTTTTTTTTTTTTTTTT
25	4	68488016	A	AAAAG
25	4	72728145	TC	T
25	4	86139393	G	A
25	5	39258721	C	G
25	5	76614768	A	C
25	5	42217847	C	T
25	6	43048158	C	T
25	6	70743579	G	A
25	6	41627271	T	A
25	6	305808	T	A
25	7	47562918	CTT	C
25	7	14457499	A	C
25	7	30221593	C	A
25	7	73345159	G	A
25	7	15277868	C	A
25	7	42320035	G	A
25	8	61801372	GCT	G
25	8	50157541	C	T
25	9	40790323	C	CCAAGATTCTTTTTTTTTTTTTT
25	9	51194476	T	G
25	9	30330263	G	A
25	9	52528114	C	A
25	9	5881872	A	ACCTTGTCCCC
25	Un_JH373239	42495	G	A
25	Un_JH373243	203342	C	A
25	X	93097682	C	T
25	X	35998005	A	C
25	X	39532828	A	G
25	X	94988606	TGAGA	T
25	X	17420891	A	C
25	X	109700581	T	A
26	1	110413189	C	A
26	1	2871359	C	A
26	1	58400937	C	T
26	1	116052822	T	C
26	1	112148021	A	C
26	1	83437763	G	T
26	1	100465555	C	T
26	10	48191502	G	C
26	12	1404165	TAAAGTC	T
26	12	11580147	A	T
26	12	934452	C	T
26	13	21543442	GTTTAT	G
26	13	21936703	G	A
26	14	54976890	T	A
26	14	646515	CT	C
26	14	44991496	G	A
26	15	42282608	G	A
26	15	41865780	T	C
26	16	41401180	G	T
26	16	59486441	GGAAGGC	G
26	17	58750858	GGGGATGGGAGGGT	G
26	17	59801746	T	TG
26	17	61098927	C	G
26	17	56080685	C	T
26	18	40711801	T	C
26	18	45175353	C	A
26	19	37330444	A	C
26	2	30690485	G	GGATCCCTGGGTGGCGC
26	2	12600493	C	T
26	2	70227542	T	G
26	2	35763470	G	A
26	20	49984499	T	C
26	20	55582928	G	A
26	21	11693900	T	C
26	23	20425801	C	T
26	23	11951109	A	C
26	24	42617383	T	TCCCCCCCCCCC
26	26	22732865	A	G
26	27	6607046	T	A
26	27	5526085	A	C
26	27	11184071	G	A
26	28	40192368	G	A
26	28	24910235	T	A
26	28	34713137	T	C
26	3	52372631	G	A
26	3	29625311	C	T
26	3	1023443	G	A
26	30	17583522	G	GCTTTTGCAGATATGTTGAGAGTGAACAAAAATTTGAAGAGCTTAAATATGGAGTCCAACTT
26	31	37277941	TC	T
26	31	26534231	G	GGGGC
26	31	39560666	G	GC
26	32	11428779	G	T
26	33	22891223	C	T
26	33	6450196	C	A
26	33	13898217	G	T
26	34	12675666	T	G
26	34	23239806	T	G
26	34	16856681	G	A
26	35	13505428	G	C
26	35	22585039	G	A
26	35	12856095	C	T
26	36	10044850	GC	G
26	4	14310763	T	TTC
26	5	56525110	G	A
26	5	55066950	A	T
26	5	10339473	G	A
26	5	77368749	C	G
26	5	50999068	C	T
26	6	36713027	T	TCCCGGCCCAGGAA
26	6	41046500	T	G
26	6	6889833	C	CTTTTTTTTTTTTTTTTAAATCTTTATTTTATTTTT
26	6	39852941	C	T
26	6	40382671	C	A
26	6	2070422	G	A
26	7	80974193	GGCACCGCGCCGGCCCGCCC	G
26	7	75866012	G	C
26	7	40845590	C	T
26	7	12119688	G	T
26	7	42340837	A	C
26	8	22547981	C	T
26	8	28712187	C	CACAA
26	8	73685746	T	G
26	8	68786678	G	T
26	9	8978755	A	T
26	X	121566477	C	CG
26	X	101176813	A	C
26	X	75463337	G	A
26	X	119873791	G	A
27	1	105507407	A	C
27	1	35026022	T	C
27	1	101813715	C	T
27	1	26100384	C	T
27	1	55723816	G	A
27	1	10347583	G	T
27	10	64507505	G	GC
27	10	28133457	G	C
27	10	26898837	C	T
27	11	3742117	C	T
27	11	11407336	G	A
27	12	46798467	C	A
27	12	10599480	C	T
27	13	37826646	G	T
27	13	10219873	A	C
27	13	37614800	G	T
27	13	36666297	T	G
27	13	62553047	G	T
27	14	12999714	C	T
27	14	5276811	A	T
27	15	1081380	C	G
27	16	45941564	C	T
27	18	52822549	A	T
27	18	52148677	A	G
27	19	2291245	TG	T
27	2	22868292	T	TGGCC
27	2	48578000	CA	C
27	2	75137053	T	G
27	20	51029830	T	A
27	20	34745100	C	T
27	20	27080718	T	A
27	20	53176757	T	G
27	20	50862648	T	A
27	21	15979810	A	G
27	22	27985722	A	G
27	22	45502965	A	G
27	24	37268616	A	C
27	25	32119804	C	T
27	26	27620551	A	ATGC
27	26	27958753	C	G
27	26	15314588	C	T
27	26	27558948	G	A
27	26	28896772	C	T
27	26	13981588	G	A
27	26	256644	C	G
27	26	28241337	G	A
27	27	5982539	A	G
27	28	35014485	T	C
27	29	3995554	A	AT
27	29	13143259	A	ATCCCTGGGTGGCGCAGCGGTTTGGTGCCTGCCTTTGGCCCAGGGCGCGATCCTGGAGACCCGGG
27	29	4444158	T	C
27	30	16644153	G	A
27	30	8429641	TC	T
27	30	14638888	T	C
27	30	11526875	G	A
27	31	31307463	C	T
27	31	34375049	G	A
27	35	25380332	T	G
27	36	19732013	G	A
27	38	22337360	T	G
27	38	11072812	G	A
27	38	797037	C	T
27	38	21527927	T	TGGA
27	4	69854851	C	A
27	4	22697303	T	A
27	4	76164117	C	A
27	4	66739613	C	T
27	5	32658783	G	GTACCTTCTC
27	5	68076651	ACC	A
27	5	78693221	T	TG
27	5	30555366	T	C
27	5	67469839	G	T
27	5	32428819	T	C
27	6	9019812	G	GAAAAAAAAAAAAAAAAAA
27	6	24753884	C	T
27	6	39120146	A	T
27	6	61671515	A	C
27	7	22337215	C	A
27	7	8229545	C	CG
27	7	80937712	C	T
27	8	3582924	A	T
27	8	39329755	A	AG
27	9	13577509	C	T
27	Un_AAEX03024277	2450	C	T
27	X	31985149	C	T
27	X	4292513	C	CA
3	1	95501734	G	A
3	12	499788	G	A
3	13	44410202	A	G
3	20	49902530	G	A
3	21	22149387	G	A
3	26	28653862	G	T
3	27	9109291	G	A
3	3	56500712	G	T
3	34	22535809	G	T
3	6	42319289	A	T
3	8	44045166	C	T
3	9	24156403	G	A
28	1	36226261	G	A
28	1	110414778	T	C
28	10	13527433	T	C
28	10	50340913	C	T
28	12	12207947	C	T
28	12	65959672	A	AGATCTAAAATTCTTTTTTTTTTTTTTTTTTTTTT
28	13	62528201	C	T
28	13	3942638	C	A
28	13	3833567	A	C
28	14	39894691	T	C
28	14	17832720	C	CAG
28	16	27716091	G	T
28	17	21180640	C	CAAAAAAACCCACACACACAAAAAAAAAAAAAAAAAAAAA
28	17	60512878	C	T
28	17	20948942	C	T
28	18	52242240	G	C
28	18	42404911	A	G
28	19	51887714	T	TTTTTTTTTTTTTAAATATTTTCTTTATTTATTCATGAGAGA
28	2	75607227	C	G
28	2	13764699	TC	T
28	20	45478311	G	A
28	21	33973226	C	A
28	22	10330852	T	G
28	23	34364334	C	T
28	24	34350540	C	A
28	24	47484308	G	C
28	24	10479886	T	TCTCCCCTGGATCTTTTATTTGGTTTAGTC
28	27	24566383	G	A
28	27	38632332	AG	A
28	28	29908667	T	G
28	29	11031483	T	TG
28	3	72356149	T	A
28	3	72251117	G	A
28	3	20755883	G	T
28	3	35781272	T	A
28	3	54103484	T	G
28	3	82200974	A	G
28	30	14394225	T	C
28	30	31360241	A	C
28	30	15241981	TA	T
28	31	6010573	AT	A
28	31	5185081	C	T
28	33	20396	C	T
28	33	15233790	A	G
28	33	19835135	G	GA
28	35	24541350	TA	T
28	35	18360780	G	T
28	35	23677947	C	T
28	36	22384566	G	C
28	4	25467548	C	G
28	4	34420371	C	T
28	5	75195347	C	T
28	5	67552425	G	A
28	5	40733906	G	A
28	5	55827785	G	T
28	6	39885779	GGATGGACAGTCTTACGACAGACTGGCGTGAT	G
28	6	60911851	C	T
28	6	39421889	A	T
28	7	42330944	G	A
28	7	42341131	A	T
28	8	33627165	C	CTTTTTTTTTTTTTTTAA
28	8	27348185	A	G
28	8	13878118	A	AACAAAACAAC
28	9	17334736	G	A
28	9	56507573	G	A
28	X	121508865	G	C
28	X	51090771	A	T
28	X	40491516	T	A
29	1	100847294	A	C
29	1	82304640	G	A
29	1	10356927	A	T
29	1	115976682	A	G
29	1	110730292	G	T
29	1	118962507	A	G
29	1	99559030	C	T
29	12	21888713	A	T
29	12	37593591	G	A
29	12	56421051	T	C
29	13	36872054	G	GGT
29	13	47666598	C	T
29	13	58959350	G	C
29	15	23481158	A	G
29	16	31849550	C	A
29	16	20579195	G	C
29	16	41416600	G	T
29	17	60232616	A	C
29	18	7244659	A	ATTTTTGTCCTTTGGTTTTTTTTTTTTTTTTTTTTTTTTTTTTTATTGTTTTTTT
29	18	50511583	C	A
29	18	47020700	C	CTTTGCTTCCTATTTTTGAGAAAATTTAAGTAAGCCAAAAAAAACCCCACAATATAACACAATATACACTTAT
29	18	47908144	TC	T
29	18	49097300	G	A
29	2	18873365	A	G
29	2	57918870	G	GATCA
29	2	54360425	G	A
29	20	40741662	C	T
29	20	52582145	G	C
29	20	4340422	A	G
29	21	26633259	A	T
29	21	24850618	A	G
29	22	58901789	A	G
29	25	37963306	G	T
29	25	37729650	T	G
29	26	14462098	C	T
29	27	26498181	C	A
29	27	43626685	T	A
29	27	4392686	A	C
29	28	41149586	G	T
29	29	35068505	C	T
29	29	30443676	CAA	C
29	3	73107011	C	T
29	3	53284055	C	CT
29	3	56102558	G	GGGGATCCCTGAGTGGCGCAGCGGTTTAGCGCCTGCCTTTGGCC
29	3	26893451	A	T
29	3	56226748	C	T
29	3	5980739	G	A
29	3	31546664	T	C
29	3	27233151	G	A
29	30	7642211	G	A
29	33	30716454	C	T
29	33	28020813	G	A
29	35	14738877	TG	T
29	35	16621626	GCGCA	G
29	35	24307113	T	C
29	35	10507601	T	A
29	35	24379644	C	CTTCTTATTTTATTATACTTATTTAAGCACGAGAACAGGAAT
29	35	24009425	A	C
29	35	22496598	G	T
29	35	23690710	T	C
29	36	3003823	G	A
29	37	22531690	G	T
29	37	5411414	T	TTGAG
29	37	29630655	A	T
29	4	75336318	G	T
29	5	666212	G	A
29	5	57250149	T	G
29	5	67736657	A	T
29	5	41336687	C	CTT
29	5	39404759	G	T
29	5	30949235	T	A
29	5	62956678	C	A
29	6	12869785	C	CTGGGGG
29	6	61145050	G	C
29	6	49113300	C	A
29	6	9804992	T	C
29	7	54154203	AAGATTATACT	A
29	7	38962256	C	T
29	7	44994505	T	C
29	7	64224123	C	G
29	8	50154756	T	C
29	8	72587643	G	GTCTCCCACACATCCTGGGACTGGACCCCCT
29	8	47048892	T	C
29	8	65214958	TGG	T
29	9	5461883	G	A
29	9	12549952	G	A
29	Un_JH373253	283649	CT	C
29	Un_JH374169	4170	G	A
29	X	54862660	C	T
29	X	49103623	C	G
29	X	5469531	G	A
29	X	87083037	T	C
30	1	51916193	A	G
30	1	54336137	G	C
30	1	73484348	T	G
30	1	103946128	G	A
30	1	112351340	C	A
30	1	114200798	C	A
30	1	95937583	C	G
30	1	101745047	C	T
30	1	110192942	G	T
30	1	100439562	CAT	C
30	1	99896772	T	G
30	10	474916	G	T
30	11	66726947	A	T
30	11	67481523	T	G
30	11	52246616	G	A
30	11	71368322	G	C
30	12	40430199	A	AAGAAGG
30	12	49663344	TGA	T
30	12	65594967	G	C
30	12	12661786	C	T
30	13	46595547	G	A
30	13	304421	T	G
30	13	4087770	A	C
30	14	43605682	A	T
30	14	58473790	TGAAGCGAGCCCGGACAGGA	T
30	14	6160913	G	GAC
30	15	22110802	A	C
30	15	10220556	C	T
30	15	8168372	G	A
30	15	17816305	T	G
30	15	15425352	A	G
30	17	36805278	T	G
30	17	7110438	A	ATTCTGGCTC
30	17	64051296	G	A
30	17	20774707	C	T
30	18	51414793	G	A
30	18	38435262	G	C
30	18	55047321	T	G
30	18	39586919	G	T
30	19	8686941	C	G
30	2	83893136	G	A
30	2	29937429	C	A
30	2	72872866	T	G
30	2	84104227	C	T
30	20	57875104	T	C
30	20	45342	C	T
30	20	53712788	C	T
30	20	22051476	T	TCAAAACTACTTCTTTAAAAAAAAAAAAAAAAAAAAAAAAAAAAAAA
30	20	43638244	T	G
30	20	37958265	A	C
30	20	49814745	C	T
30	20	6367908	G	A
30	21	18971665	C	T
30	21	28675261	A	G
30	21	28611553	C	CAAAAAAAAAAACAAAAAAAAAAA
30	21	12794586	CCACACACCA	C
30	22	58029648	T	C
30	23	31147829	T	C
30	24	42617383	T	TCCCCCCCCCCCC
30	24	46630835	C	T
30	25	18395984	A	G
30	25	15980888	C	G
30	25	48156820	C	G
30	26	6738489	T	TTTTTTTTTTTTTA
30	26	9733284	A	C
30	26	18530141	C	A
30	26	16537436	G	GGTGGCTCAGCGGTTGAGCGTCTGCCTTTGGCTC
30	26	15401908	T	G
30	27	22261798	G	A
30	27	22396328	C	T
30	27	918569	G	A
30	27	16837596	C	T
30	27	43543617	G	C
30	27	36930244	T	G
30	27	204489	G	A
30	28	5816651	GT	G
30	28	10661630	C	T
30	28	1244592	A	T
30	28	9760907	A	G
30	28	14462638	G	A
30	29	4551527	G	T
30	29	11041685	C	G
30	3	38000529	A	G
30	3	28052055	C	A
30	3	54902221	C	T
30	3	69648313	T	C
30	3	82197282	G	A
30	30	24028753	C	CAAAAAAAAACCAAAACCCCAAGATGACA
30	30	29802442	G	A
30	30	28248432	A	G
30	31	35919520	G	T
30	31	37650628	C	T
30	31	29732438	A	T
30	31	33376867	C	G
30	33	30716454	C	T
30	34	19354873	C	G
30	34	40641532	C	G
30	34	19168878	A	T
30	34	39629163	G	A
30	34	40368192	G	A
30	35	3701298	A	T
30	35	22583206	A	AGAAAGAAAGAAAGAAAGAAAGAGAGAAAGAGAGAAAGAGAGAAAGAGAGAG
30	35	23729444	A	C
30	36	20987832	G	T
30	36	20989661	AAAC	A
30	36	30247342	T	C
30	36	20977095	A	AT
30	36	28778778	A	AT
30	36	22101538	T	C
30	36	15347848	C	T
30	36	18123556	T	G
30	37	1196118	T	A
30	37	29542893	C	G
30	37	1922409	T	G
30	37	9565384	G	GTGGGTGCTACATTTCTTTTTTTTTTTTTTTTTTTTTTTTTTTTTTTTTTTTT
30	37	6336112	GTAAGATCAACTGTAAAGAAAACAGACTAAATTTCTTCCTTAACAGCTA	G
30	37	25275145	T	C
30	37	22461511	A	C
30	38	11264204	C	CA
30	38	418566	ATG	A
30	38	21414941	C	T
30	38	712144	C	T
30	38	527435	T	C
30	38	23456053	A	C
30	4	68173327	G	A
30	4	18323204	G	T
30	5	4514669	A	AG
30	5	82830605	G	T
30	5	21741443	C	G
30	5	58159554	C	T
30	5	38920951	T	G
30	5	56193692	T	C
30	6	14884675	G	GTTTTT
30	6	21501292	T	A
30	6	19364817	C	CG
30	6	12058533	C	T
30	6	38155842	G	A
30	7	10922566	G	T
30	7	41892023	T	A
30	7	61704045	T	C
30	7	53950563	A	AAAGGATACAGTCAACAAAACTCAAAGACAACCTACAGAATGGGAGAAGATAT
30	7	75902499	T	C
30	7	24279102	C	CTT
30	7	42519677	GGT	G
30	8	60437009	A	G
30	8	60511533	GA	G
30	8	50221447	T	TG
30	8	28989535	C	G
30	8	50964622	A	T
30	8	39819860	C	T
30	8	35080649	A	G
30	8	13878118	A	AACAAC
30	8	37429010	T	C
30	8	3786034	T	A
30	8	45135617	A	C
30	9	2466441	C	T
30	9	18690365	T	TACTGGAACC
30	9	14264649	G	A
30	9	40870312	T	C
30	9	38348009	C	CGGGG
30	9	43672719	G	T
30	9	52701113	C	T
30	9	55594766	C	T
30	Un_AAEX03025307	2112	T	C
30	X	1956324	T	C
30	X	50504237	T	C
30	X	1782487	G	A
31	1	107702473	C	G
31	1	4551749	A	T
31	1	43142922	T	A
31	1	69111189	G	C
31	1	115721193	A	ATTCGTTG
31	10	28198703	C	CG
31	10	5808770	A	C
31	12	52611689	AT	A
31	13	44634534	TG	T
31	13	38132048	G	T
31	14	17832720	C	CAG
31	15	8417714	C	T
31	17	58558994	TA	T
31	17	55157996	T	G
31	18	9772404	G	GT
31	18	42134183	G	A
31	18	33436150	C	T
31	19	40380416	T	G
31	2	59140606	G	T
31	2	34703163	C	A
31	2	72212633	T	A
31	20	30219904	G	A
31	20	5661497	T	A
31	20	46960542	G	T
31	21	11438737	G	A
31	22	3281158	A	C
31	23	52038020	T	A
31	24	47403860	T	TTTTTTTTTTTTTTTTTTAA
31	24	20219893	A	C
31	24	21068670	A	C
31	25	30262264	C	T
31	25	37209267	AC	A
31	25	25440248	G	T
31	26	13500395	C	T
31	26	18973325	G	A
31	26	33720471	A	C
31	26	19492079	T	G
31	28	32159780	AAAAT	A
31	28	8874267	C	T
31	29	35476953	CG	C
31	3	73682039	AC	A
31	3	20333982	TAA	T
31	3	69107826	A	AGGGG
31	3	66169030	A	G
31	3	56438005	G	C
31	3	29868260	C	A
31	30	23270845	G	GT
31	30	11439132	T	C
31	32	20636694	C	G
31	32	2921887	G	A
31	33	6453018	T	A
31	35	3696651	C	CA
31	37	157302	C	A
31	38	5821067	C	CT
31	38	21768952	G	T
31	4	51378466	T	TC
31	4	50305405	A	G
31	4	74216275	CAAAG	C
31	4	25450915	GACTCCCCC	G
31	4	75890271	T	TC
31	4	26712373	A	C
31	4	22133249	T	C
31	5	19414865	A	G
31	5	27163101	G	A
31	5	66333097	C	CT
31	5	18190412	G	GA
31	5	42028147	T	C
[truncated: 2,493 more rows]

## Sheet: ID
The tumor samples in the publication have been labelled 1-55. Their matching sequencing ID from the ENA database is listed below.
RAW_SEQ_ID	Publication id
1	1
2	2
3	3
4	4
5	5
6	6
7	7
8	8
9	9
10	10
11	11
12	12
13	13
14	14
15	15
16	16
17	17
19	18
21	19
22	20
23	21
24	22
25	23
26	24
27	25
28	26
29	27
30	28
31	29
32	30
33	31
34	32
35	33
36	34
37	35
38	36
39	37
40	38
41	39
42	40
43	41
44	42
45	43
46	44
47	45
48	46
51	47
53	48
54	49
55	50
56	51
59	52
75	53
78	54
79	55
